# Supplementary material for: Optimal conditions of algal breeding using neutral beam and applying it to breed Euglena gracilis strains with improved lipid accumulation
Source: Sci Rep. 2024 Jul 3;14:14716. doi: 10.1038/s41598-024-65175-1 (PMC11222385; doi:10.1038/s41598-024-65175-1)
Supplement: Supplementary file 3 — Supplementary Tables. [file 41598_2024_65175_MOESM3_ESM.xlsx]

## Sheet: Table S1
Table S1. Transcript abundance and log fold changes in thermal neutron irradiated samples. All values shown in this table were analyzed using RSEM ver. 1.3.3. Functional description is given on the basis of Cyanidioschyzon merolae Genome Project v3 (http://czon.jp/)
Gene ID	Chromosome	Start	End	Strand	Description	Expected count						TPM						log fold change	p value	False discovery rate
						Control 1	Control 2	Control 3	Thermal neutron 1	Thermal neutron 2	Thermal neutron 3	Control 1	Control 2	Control 3	Thermal neutron 1	Thermal neutron 2	Thermal neutron 3	Thermal neutron /Control	Thermal neutron /Control	Thermal neutron /Control
CMV213C	NC_004799.1	127814	127939	-	ribosomal protein S18	0	0	0	1	3	0	0	0	0	0	0	0	3.6573	0.12797	0.19779
CMB149C	NC_010128.1	412765	413046	-	hypothetical protein	0	0	0	3	0	0	0	0	0	2.48	0	0	3.29113	0.253098	0.351908
CMM038C	NC_010139.1	83309	83476	-	hypothetical protein	0	0	0	2	1	0	0	0	0	0	0	0	3.28648	0.25299	0.351908
CMV003C	NC_004799.1	2171	2275	-	hypothetical protein	0	0	0	1	1	1	0	0	0	0	0	0	3.28584	0.252932	0.351908
CMP092C	NC_010142.1	225221	225778	-	hypothetical protein	357	381	351	1973	3199	1987	38.8	36.72	34.69	206.81	217.16	182.88	2.94689	1.06887e-174	6.06798e-171
CMV045C	NC_004799.1	29106	29213	+	photosystem II protein Y	1	0	0	0	6	2	0	0	0	0	0	0	2.80363	0.0425804	0.076642
CMW055C	NC_000887.3	26231	26470	+	succinate dehydrogenase hydrophobic subunit	0	0	0	0	1	1	0	0	0	0	1.65	2.33	2.77104	0.501995	0.60523
CMV203C	NC_004799.1	124310	124435	-	ORF41	0	0	0	0	2	0	0	0	0	0	0	0	2.76713	0.502029	0.60523
CMT597C	NC_010146.1	1511244	1512596	+	heat shock transcription factor	690	667	803	3057	4324	2482	20.44	17.76	21.95	89.15	81.07	62.8	2.43056	7.2062e-93	1.02274e-89
CMC125C	NC_010129.1	293754	295973	+	heat shock protein 101	1040	787	858	3345	5656	2924	17.18	11.71	13.11	54.58	59.26	41.31	2.37456	2.14403e-73	1.3524e-70
CMR364T	NC_010144.1	880729	882228	+	hypothetical transcript	94	83	90	338	575	270	2.45	1.95	2.17	8.7	9.51	6.02	2.36556	2.08831e-36	1.1738e-34
CMM184C	NC_010139.1	455177	456457	+	hypothetical protein, conserved	662	564	592	2291	3441	2200	20.99	16.07	17.32	71.49	69.04	59.57	2.36539	1.0669e-139	3.0284e-136
CMR096C	NC_010144.1	261181	261399	-	hypothetical protein, conserved	0	1	1	1	2	7	0	4.38	4.63	4.79	6.86	33.9	2.35686	0.0262129	0.050054
CMR094C	NC_010144.1	257851	258252	+	hypothetical protein	0	0	1	0	3	2	0	0	0.2	0	0.42	0.38	2.16771	0.224251	0.317529
CMK006C	NC_010137.1	14006	15070	-	L-lactate dehydrogenase	491.06	407.9	488.69	2169.46	1760.65	1146.78	19.75	14.72	18.1	85.67	44.74	39.35	2.16275	4.05341e-26	1.04596e-24
CMO065T	NC_010141.1	170960	172500	-	hypothetical transcript	9359	9089	10453	29561	45692	31797	236.53	206.65	243.99	736.4	731.47	686.71	2.12984	7.204e-88	8.17942e-85
CMS431C	NC_010145.1	1073372	1073608	-	cytochrome c oxidase assembly protein	10	8	6	26	34	26	33.53	19.31	15.13	67.2	61.84	66.63	2.07294	1.55855e-09	1.02525e-08
CMV172C	NC_004799.1	110331	110471	+	ribosomal protein L29	1	0	1	2	2	4	0	0	0	0	0	0	2.04499	0.0709531	0.119097
CMI306C	NC_010135.1	804566	805630	+	L-lactate dehydrogenase	1915.58	1681.5	1829.4	6400.61	7595.42	4676.53	77.05	60.69	67.77	252.76	193.03	160.48	2.03981	3.48703e-54	1.18936e-51
CMC010C	NC_010129.1	25686	26210	-	similar to U3 snoRNP component Imp3p	1675	1525	1536	4679	6623	4886	204.71	164.86	170.28	549.56	504.38	504.91	2.02262	1.37828e-94	2.60817e-91
CMJ290C	NC_010136.1	767779	768021	-	retroelement, dead	0	0	0	1	0	0	0	0	0	2.15	0	0	1.97124	1	1
CMQ032C	NC_010143.1	76843	77403	+	hypothetical protein	109	121	154	357	494	409	11.73	11.55	15.07	37.06	33.21	37.27	1.96768	6.40075e-38	4.32584e-36
CMV125C	NC_004799.1	82441	82539	+	photosystem II protein T	0	0	0	0	1	0	0	0	0	0	0	0	1.96667	1	1
CMQ104C	NC_010143.1	248184	248498	-	hypothetical protein	0	0	0	0	1	0	0	0	0	0	0.32	0	1.96667	1	1
CMJ002C	NC_010136.1	4509	5339	-	L-lactate dehydrogenase	94.98	92.62	84.63	317.45	345.95	196.44	5.39	4.7	4.41	17.6	12.36	9.49	1.91528	4.16327e-20	7.01332e-19
CMA145C	NC_010127.1	417033	418097	+	L-lactate dehydrogenase	801.31	824.76	700.75	2488.41	2842.97	1936.24	32.23	29.77	25.96	98.27	72.25	66.44	1.90231	2.5182e-52	5.95659e-50
CMR110C	NC_010144.1	288570	289232	+	similar to glutathione S-transferase	1936	1870	2020	4968	8015	5452	155.59	133.91	148.4	387.9	404.25	372.2	1.8982	5.29905e-81	3.76034e-78
CME115C	NC_010131.1	324120	324500	-	hypothetical protein	1	0	0	2	1	1	0.27	0	0	0.49	0.16	0.22	1.87611	0.379835	0.483313
CMS116C	NC_010145.1	296013	296216	-	similar to protein transport protein SEC61 gamma subunit	0	0	1	0	3	1	0	0	8.14	0	18.54	8.72	1.86731	0.379927	0.483313
CMP034C	NC_010142.1	88071	88838	-	hypothetical protein	603	686	702	2141	2444	1475	38.44	39.08	41.03	133.18	98.05	80.02	1.86118	6.64502e-39	5.02984e-37
CMV147C	NC_004799.1	93243	93341	-	cytochrome b6-f complex subunit VII	0	3	1	8	4	1	0	0	0	0	0	0	1.85179	0.0378368	0.0691119
CMH052C	NC_010134.1	142914	144710	-	pyrophosphate--fructose-6-phosphate 1-phosphotransferase, beta subunit	1206	1005	1075	2878	4116	2789	25.4	19.06	20.93	59.82	54.95	50.22	1.82047	5.73653e-85	5.42771e-82
CMS292C	NC_010145.1	738641	738976	-	hypothetical protein	934	1142	1391	2846	4118	3238	386.39	398.95	497.45	1058.23	1014.78	1098.57	1.80579	1.64918e-45	2.46378e-43
CMN308C	NC_010140.1	756553	756744	-	hypothetical protein	3	4	6	7	26	7	58.18	49.73	79.92	98.28	267.55	101.63	1.80056	0.000228824	0.000711409
CMJ257C	NC_010136.1	691915	695673	+	single subunit mitochondrial RNA polymerase	5886	4801	5831	14688	20087	12809	54.45	40.07	49.97	134.51	118.03	101.44	1.77529	4.23305e-54	1.33506e-51
CMQ191C	NC_010143.1	469819	471267	+	citrate synthase, mitochondrial precursor	1917	1508	1936	4490	6598	4354	52.2	36.93	48.67	120.45	113.76	101.29	1.7718	2.98485e-60	1.6945e-57
CMJ309C	NC_010136.1	812087	812848	+	hypothetical protein	274	332.06	261.98	1030.23	899.9	512.25	17.68	19.14	15.49	64.84	36.53	28.12	1.76563	2.0945e-15	2.37335e-14
CMK024C	NC_010137.1	65473	65991	-	hypothetical protein	10295	11081	11006	25825	41679	25296	1287.31	1225.08	1247.68	3101.14	3245.98	2673.7	1.74754	2.41826e-52	5.95659e-50
CMD056T	NC_010130.1	147123	148728	+	hypothetical transcript	1106	1119	1163	2632	4068	2827	26.6	24.22	25.84	62.42	61.99	58.11	1.73128	1.67082e-83	1.35504e-80
CMA056C	NC_010127.1	173043	176150	+	unknown kinase with aarF domain, fused with possible beta-lactamase	4015	3269	3965	10101	12926	8086	45.64	33.51	41.73	113.58	93.28	78.66	1.72107	2.47189e-44	3.11843e-42
CMJ294C	NC_010136.1	776010	776516	+	hypothetical protein, conserved	333	298	351	836	1082	771	43.66	34.51	41.68	105.1	88.26	85.39	1.70752	1.96314e-52	5.0658e-50
CMR124C	NC_010144.1	320484	322742	-	MYB-related protein	14329	12815	15170	34355	52409	29933	232.05	187	227.29	549.71	538.44	414.64	1.69783	3.78649e-45	5.11807e-43
CMS343C	NC_010145.1	877575	880298	-	molecular chaperone of Hsp110 family	6472	5072	5626	14421	21663	11182	85.03	60.07	68.42	187.35	180.65	125.7	1.69363	6.45666e-35	3.30221e-33
CMS191C	NC_010145.1	504709	505365	+	similar to methyltransferase	4457	4025	4791	10069	16105	10028	363.6	292.52	357.2	797.82	824.38	694.85	1.68196	6.62708e-55	2.50813e-52
CMJ212C	NC_010136.1	573973	574305	-	similar to cytochrome c	66	99	85	153	248	270	28.32	35.79	31.46	58.83	63.26	94.88	1.67584	6.98599e-13	6.39257e-12
CMT618T	NC_010146.1	1569992	1572611	-	hypothetical transcript	3240	2881	2814	7169	10075	6736	44.44	35.62	35.73	97.22	87.71	79.05	1.67021	4.70295e-57	2.22489e-54
CMI072C	NC_010135.1	212382	213533	-	mitochondrial alternative oxidase	4243	4027	4284	10464	14448	8776	154.01	131.25	143.32	373.3	331.57	271.89	1.66717	1.46166e-48	2.77486e-46
CMC149C	NC_010129.1	356292	358205	+	phosphoglycerate dehydrogenase	10161	8322	10845	21329	33803	23565	198.88	146.68	196.26	412.11	419.49	394.38	1.6663	6.2816e-50	1.37156e-47
CMG181T	NC_010133.1	472541	474368	+	hypothetical transcript	2910	3085	3076	6702	9887	7496	60.08	57.35	58.71	136.56	129.4	132.32	1.65447	1.55843e-59	8.04292e-57
CML193C	NC_010138.1	486685	487500	+	hypothetical protein, conserved	991	1084	1311	2491	3767	2684	57.72	56.47	70.09	141.77	138.21	133.11	1.64348	4.77471e-53	1.42417e-50
CMM080C	NC_010139.1	180994	181662	+	similar to trefoil factor	2	0	0	1	4	1	0.16	0	0	0.08	0.2	0.07	1.63944	0.29667	0.399223
CMF103C	NC_010132.1	281829	287009	+	clathrin heavy chain	18918	16322	18443	47153	58908	33878	124.44	96.91	112.44	307.24	246.23	190.81	1.6333	1.53518e-32	6.86237e-31
CMO185C	NC_010141.1	462835	464427	+	similar to hedgehog protein	1468	1037	1177	3078	4318	2256	35.65	22.66	26.41	73.7	66.44	46.83	1.63077	8.08765e-31	3.16645e-29
CMT497C	NC_010146.1	1248774	1250498	+	glucose-6-phosphate isomerase	3119	2609	3661	7028	9901	7173	68.92	51.9	74.76	153.21	138.67	135.5	1.61276	4.3764e-44	5.28613e-42
CMN083T	NC_010140.1	209371	211069	+	hypothetical transcript	5883	6309	5499	12653	19531	13586	132.35	127.75	114.32	280.79	278.46	261.27	1.60855	1.46637e-48	2.77486e-46
CMN181C	NC_010140.1	456715	458154	+	branched-chain-amino-acid transaminase, mitochondrial precursor	3157	2949	3081	7224	10223	6119	86.62	72.76	78.04	195.25	177.6	143.43	1.59968	1.18187e-46	1.97337e-44
CML242C	NC_010138.1	615840	616871	+	hypothetical protein, conserved	1531	1373	1566	3764	4513	3030	64.21	51.66	60.47	154.93	119.56	108.4	1.59792	3.49891e-46	5.51759e-44
CMC043C	NC_010129.1	105004	106680	-	glutathione reductase	1028	1006	1046	2684	3009	2006	23.49	20.69	22.08	60.48	43.56	39.17	1.58383	1.35414e-39	1.0982e-37
CMH080C	NC_010134.1	206328	207908	-	hypothetical protein	3923	3373	3762	8876	11468	7440	96.14	74.38	85.17	214.46	178.05	155.83	1.58177	2.06817e-44	2.66841e-42
CMI251C	NC_010135.1	666767	669613	-	heat shock protein ClpB	9667	8418	8597	22145	30594	15018	120.96	94.97	99.6	274.06	243.02	160.81	1.58033	9.08814e-26	2.25299e-24
CMR408C	NC_010144.1	996969	997406	-	hypothetical protein	189	218	171	501	572	374	34.36	34.7	27.89	86.19	64.13	57.1	1.57878	2.29687e-21	4.21984e-20
CMR360C	NC_010144.1	872051	872560	+	probable DNA polymerase epsilon, subunit C	2381	2293	2705	5273	8538	4864	308.43	262.42	317.42	655.21	688.33	532.33	1.56827	7.32633e-42	7.70215e-40
CMN317C	NC_010140.1	780349	782409	-	hypothetical protein	1799	1451	1568	3816	4805	3281	32.34	23.49	26.07	67.74	54.78	50.44	1.56165	3.9623e-47	7.02938e-45
CMA106C	NC_010127.1	320664	323360	-	similar to alpha-glucosidase	1531	1247	1395	3170	4416	2700	20.34	14.93	17.15	41.64	37.23	30.69	1.54652	3.1244e-48	5.72169e-46
CMI265C	NC_010135.1	702156	702479	-	hypothetical protein	79	73	75	186	213	155	38.06	29.43	30.96	79.58	60.65	60.91	1.54522	1.02495e-18	1.55996e-17
CMI284C	NC_010135.1	749635	751185	+	hypothetical protein	13304	10639	11688	25774	38448	23699	333.62	240.03	270.72	637.12	610.76	507.86	1.54337	1.8128e-41	1.83773e-39
CML144C	NC_010138.1	357781	358935	+	hypothetical protein, conserved	2917	2676	3007	5810	9706	5765	105.52	86.92	100.26	206.58	222.01	178.01	1.53559	2.03475e-46	3.30036e-44
CMS029C	NC_010145.1	70802	72055	+	similar to RNA guanylyltransferase and 5'-phosphatase	4986	4112	4135	9476	14442	8542	162.4	120.34	124.22	303.65	297.6	237.57	1.53034	6.8331e-39	5.10414e-37
CMN082C	NC_010140.1	206204	209125	-	similar to GTP pyrophosphokinase	4645	4060	4188	10341	12860	8023	56.49	44.52	47.15	124.38	99.28	83.49	1.52949	4.74153e-35	2.44706e-33
CMH087C	NC_010134.1	218606	218899	+	hypothetical protein, conserved	492	746	721	1132	2196	1508	382.04	469.28	465.08	750.1	982.09	938.18	1.52194	3.50559e-22	6.86249e-21
CMQ378C	NC_010143.1	977191	977454	+	hypothetical protein, conserved	69	102	102	197	287	181	104.09	118.29	122.04	240.36	241.26	213.34	1.52087	1.60739e-16	2.02781e-15
CMD184C	NC_010130.1	487128	489863	+	glycogen phosphorylase	7797	6672	7899	15760	24348	14390	101.94	78.64	95.6	203.75	202.06	160.98	1.52013	8.21966e-41	7.40682e-39
CMM037C	NC_010139.1	78252	79352	-	hypothetical protein	693	559	621	1340	1807	1326	26.68	19.32	22.03	50.67	43.97	43.56	1.50986	2.42262e-56	1.05794e-53
CMJ034C	NC_010136.1	100436	102151	+	bZIP transcription factor	11502	9799	11171	22119	34243	21793	255.74	196.11	229.54	485.16	482.53	414.21	1.50539	1.97376e-45	2.87308e-43
CMV052C	NC_004799.1	32654	32812	+	phycobilisome degradation protein	1	0	0	1	0	2	0	0	0	0	0	0	1.50038	0.627934	0.721615
CMR042C	NC_010144.1	118819	119676	-	similar to carbonyl reductase	6257	5660	6714	12365	20413	12094	338.82	274.34	333.97	655	696.79	557.9	1.4978	7.18329e-41	6.57735e-39
CMQ181C	NC_010143.1	440209	441315	+	hypothetical protein, conserved	976	762	989	1921	2704	1849	37.31	26.15	34.83	72.14	65.33	60.32	1.49727	1.7676e-52	4.7784e-50
CMM326C	NC_010139.1	834710	838504	-	serine/threonine-protein kinase IRE1	6044	5628	5713	12726	17969	10801	55.35	46.49	48.46	115.36	104.51	84.67	1.49592	1.27043e-39	1.04525e-37
CMS411C	NC_010145.1	1025063	1025584	-	hypothetical protein	37	49	46	98	124	91	4.57	5.36	5.16	11.64	9.55	9.51	1.49382	1.04882e-13	1.04827e-12
CME100C	NC_010131.1	278747	280267	-	acyl-coenzyme A:cholesterol acyltransferase%3B ACAT	4754	4297	3852	10017	12992	7521	122.05	99.24	91.33	253.47	211.27	165	1.48825	5.26954e-28	1.62583e-26
CMG075C	NC_010133.1	198601	200955	+	unknown kinase with aarF domain	8715	7197	7659	16024	24734	15175	134.66	100.22	109.51	244.69	242.49	200.59	1.48348	1.74481e-40	1.52389e-38
CMI299C	NC_010135.1	790370	791590	+	serine O-acetyltransferase	3873	3276	3434	7676	11074	6328	130.48	99.15	106.69	254.34	235.99	182.02	1.48332	1.87001e-35	1.00151e-33
CMT283C	NC_010146.1	717890	719104	+	hypothetical protein	2803.03	2843.34	2950.52	6128.89	9064.59	5193.9	95.03	86.59	92.24	204.35	194.38	150.33	1.48001	7.36339e-38	4.86069e-36
CMN097C	NC_010140.1	249199	251253	-	probable trehalase	2301.14	2063.19	2350.32	4744	6524.18	4471.96	41.5	33.52	39.2	84.49	74.62	68.97	1.47859	1.21066e-49	2.54553e-47
CME102C	NC_010131.1	285093	286136	-	similar to GATA transcription factor	1272	1239	997	2889	3288	2001	52.53	45.91	37.92	117.11	85.78	70.5	1.47733	7.88754e-24	1.69612e-22
CMR062C	NC_010144.1	165313	167643	+	hypothetical protein, conserved	33592	30166	33770	63038	100108	64645	525.08	424.92	488.42	973.73	992.82	864.39	1.45996	2.31244e-43	2.67912e-41
CMF185C	NC_010132.1	522258	523379	-	1-acylglycerol-3-phosphate O-acyltransferase	3731	3651	3920	7510	11203	7555	140.14	123.11	135.68	277.15	266	242.18	1.45801	8.26679e-49	1.67609e-46
CMO244C	NC_010141.1	626062	626874	+	inner mitochondrial membrane protein Sco1p	1053	913	1204	2061	3067	2204	61.66	47.82	64.71	117.93	113.13	109.9	1.45691	5.01732e-53	1.42417e-50
CMC143T	NC_010129.1	340835	342511	-	hypothetical transcript	5164	5355	5438	10076	16106	10945	117.98	110.11	114.8	227.06	233.18	213.74	1.45364	4.43945e-45	5.8611e-43
CMN009C	NC_010140.1	21552	22358	-	hypothetical protein	96	179.94	146.02	373.77	353.1	234.75	5.68	9.53	7.93	21.62	13.17	11.83	1.45297	1.28351e-08	7.56642e-08
CMJ240C	NC_010136.1	649255	651429	+	serine palmitoyltransferase	15878	13662	14155	30157	44809	26488	268.41	208.08	221.35	503.61	480.49	382.98	1.45263	6.59524e-36	3.6707e-34
CMR168C	NC_010144.1	415189	415695	+	hypothetical protein	971	841	818	1735	2566	1770	127.31	97.39	97.12	218.11	209.32	196.03	1.45078	3.9686e-55	1.60927e-52
CMT309C	NC_010146.1	778152	779546	+	zinc finger protein	1900	1886	1827	4190	5433	3298	54.2	48.37	48.1	117.71	98.11	80.36	1.44957	7.40126e-35	3.75151e-33
CMQ418C	NC_010143.1	1082339	1084225	-	hypothetical protein	4750.38	4659.69	4168.64	9521.53	13237.5	8457.19	94.52	83.49	76.69	187.01	166.99	143.88	1.44372	7.78207e-37	4.69988e-35
CMT590C	NC_010146.1	1494694	1497069	-	CDK tyrosine kinase WEE1	1530	1280	1600	3213	4260	2597	23.41	17.65	22.65	48.58	41.35	33.99	1.44037	4.79196e-37	2.95695e-35
CMK069C	NC_010137.1	208732	210771	+	diacylglycerol kinase	692	658	640	1747	1660	1052	12.59	10.78	10.76	31.38	19.15	16.36	1.4378	4.60998e-18	6.6088e-17
CMT140C	NC_010146.1	378759	381821	+	hypothetical protein	9926	8343	9563	19129	27093	16899	114.63	86.89	102.27	218.54	198.65	167.02	1.42579	2.9858e-37	1.88338e-35
CMA065C	NC_010127.1	204792	205661	+	hypothetical protein, conserved	94	98	95	212	265	171	4.99	4.66	4.63	11.01	8.87	7.73	1.42407	1.57123e-17	2.15456e-16
CMP269C	NC_010142.1	668262	670406	+	hypothetical protein	3490	2902	3456	6882	8864	6352	59.94	44.9	54.9	116.75	96.56	93.3	1.42363	3.22972e-41	3.05586e-39
CMR363C	NC_010144.1	879200	879997	-	hypothetical protein	1168	1072	1169	2327	3395	2013	70.3	57.7	64.56	136.8	128.69	103.15	1.42069	6.41373e-47	1.10336e-44
CMK217C	NC_010137.1	593258	595279	-	similar to 1-acyl-sn-glycerol-3-phosphate acyltransferase	3494	3278	3738	6894	9944	6828	64.19	54.25	63.51	125.08	115.86	107.28	1.41662	4.13622e-46	6.3463e-44
CMK274C	NC_010137.1	753729	755156	-	mitochondrial ribosomal protein S5 precursor	3452	2732	3198	5917	8767	6381	95.68	68.1	81.83	161.56	153.87	151.1	1.41553	4.00376e-44	4.94117e-42
CMR183C	NC_010144.1	442841	446224	-	WNK-like protein kinase	35141	30982	35637	67202	100290	62166	364.13	289.57	342.02	689.09	659.93	551.35	1.41378	1.58773e-37	1.01276e-35
CMS246C	NC_010145.1	630384	631805	-	hypothetical protein, conserved	7953	6738	9148	14581	23304	15761	221.58	168.81	235.29	400.16	411.1	375.15	1.41026	5.07971e-34	2.48599e-32
CML094T	NC_010138.1	211070	212633	+	hypothetical transcript	734	653	832	1334	1976	1633	18.22	14.59	19.08	32.65	31.08	34.65	1.40845	3.04388e-43	3.38825e-41
CMJ133C	NC_010136.1	376695	378209	+	similar to epsin	1509	1438	1445	3270	3862	2607	38.93	33.37	34.42	83.14	63.1	57.47	1.40753	2.05145e-36	1.16461e-34
CML246C	NC_010138.1	629315	631216	+	MYB-related protein	14650	13476	13959	31020	39290	23533	288.83	239.25	254.45	603.71	491.14	396.72	1.40673	2.1743e-28	7.09398e-27
CMF161C	NC_010132.1	447980	448546	+	similar to cleavage and polyadenylation specific factor 4, 30kD subunit	1641	1450	1578	3191	4227	2951	173.12	135.71	151.47	324.94	278.68	263.74	1.40383	8.88238e-51	2.01701e-48
CMQ403R	NC_010143.1	1046901	1050315	+	28S ribosomal RNA	173953	245944	216260	666213	452602	249207	1784.53	2275.57	2054.68	6764.37	2948.41	2188.03	1.40013	1.13384e-06	5.09643e-06
CMP110C	NC_010142.1	262483	263598	+	similar to retinol dehydrogenase 8	6428	6053	6242	12316	17825	11521	243.13	205.52	217.55	457.67	426.17	371.88	1.39579	1.06805e-41	1.10242e-39
CMT514C	NC_010146.1	1296425	1297201	+	hypothetical protein	0	0	2	2	3	0	0	0	0.11	0.12	0.12	0	1.39445	0.459563	0.564312
CMK238C	NC_010137.1	656636	657280	+	hypothetical protein	7100	6676	6087	12574	20417	11622	597.27	500.08	467.76	1026.68	1077.23	830.18	1.39394	1.83388e-31	7.54416e-30
CMS025C	NC_010145.1	61347	61598	-	hypothetical protein, conserved	106	141	156	248	370	276	222.42	221.32	253.79	411.55	426.92	447.69	1.39238	1.08621e-17	1.51509e-16
CMF016C	NC_010132.1	38161	39027	+	hypothetical protein	6508	5899	6565	11351	18835	12161	347.18	281.72	321.76	592.49	633.47	552.71	1.39121	2.05793e-41	2.04962e-39
CMJ268T	NC_010136.1	713201	715474	+	hypothetical transcript	2773	3040	3221	5506	8491	6066	44.57	44.03	47.9	87.45	86.59	83.4	1.39104	1.96191e-40	1.68754e-38
CMO101C	NC_010141.1	255911	257011	-	DnaJ homolog, subfamily B	861	834	794	1837	2340	1311	33.15	28.82	28.16	69.47	56.94	43.07	1.38611	8.80832e-27	2.42742e-25
CMT170C	NC_010146.1	436917	438488	+	hypothetical protein	2913	2714	2840	5495	8146	5085	71.88	60.25	64.73	133.67	127.34	107.23	1.384	2.30467e-41	2.2558e-39
CMT252C	NC_010146.1	628782	630080	-	phosphoserine aminotransferase	2719	2165	2751	4763	7327	4735	84.73	60.63	79.09	146.07	144.48	126	1.38101	3.28436e-38	2.27382e-36
CMI158C	NC_010135.1	436476	437372	+	probable pyrroline-5-carboxylate reductase	6224	5789	6519	10890	16827	12918	316.39	263.56	304.6	542	539.5	559.61	1.37853	5.73286e-42	6.14065e-40
CMS398C	NC_010145.1	998982	1000463	-	1-aminocyclopropane-1-carboxylate synthase	3179	2976	3076	6291	8329	5559	84.22	70.92	75.25	164.23	139.75	125.84	1.37835	6.17888e-40	5.15846e-38
CMB154C	NC_010128.1	421771	422904	-	unknown alpha/beta hydrolase	3744	3557	4060	7168	10501	7198	138.7	118.3	138.61	260.93	245.93	227.58	1.37434	3.14087e-43	3.42898e-41
CMK131C	NC_010137.1	351420	352745	-	enolase	9529	7931	9844	16487	26889	16709	289.41	216.51	275.87	492.9	516.85	433.42	1.37212	1.17756e-34	5.86403e-33
CMK167T	NC_010137.1	463911	466546	-	hypothetical transcript	10085.4	8790.57	9482.45	17127	27905.8	17372.3	137.41	107.97	119.58	230.71	241.31	202.51	1.3706	1.00656e-37	6.49344e-36
CMQ433C	NC_010143.1	1131125	1131976	+	hypothetical protein	1042	904	1101	1905	2782	1940	57	44.26	55.32	101.92	95.92	90.39	1.36758	3.56158e-54	1.18936e-51
CMT321C	NC_010146.1	812943	813284	+	probable eukaryotic translation initiation factor eIF-1	530	465	657	1011	1517	1063	204.51	152.11	220.02	352.51	349.93	337.22	1.3659	1.48888e-33	6.92817e-32
CMO340C	NC_010141.1	838301	840316	+	hypothetical protein, conserved	4738	4172	5245	8482	12602	9546	87.35	69.28	89.42	154.41	147.33	150.5	1.36309	2.31319e-38	1.62123e-36
CMS095C	NC_010145.1	239944	240507	-	hypothetical protein, conserved	312	402	332	829	888	535	33.24	37.99	32.18	85.23	59.11	48.28	1.36304	3.3589e-15	3.76104e-14
CMT137C	NC_010146.1	369666	370394	+	hypothetical protein, conserved	2163	1737	2196	3484	5932	3903	149.36	107.08	138.91	234.43	257.56	229.22	1.36212	1.72147e-36	9.87151e-35
CMT213C	NC_010146.1	538395	541124	+	hypothetical protein	18392	14434	14320	30650	44744	26759	241.04	170.55	173.74	397.22	372.22	300.08	1.35582	6.67144e-27	1.87494e-25
CMC191C	NC_010129.1	328992	329129	-	DNA-directed RNA polymerase subunit CX	0	3	0	0	3	4	0	0	0	0	0	0	1.3514	0.353684	0.457894
CMS319C	NC_010145.1	816891	818486	-	cytochrome P450, family 51	2899	2419	3055	5223	7581	5185	70.25	52.74	68.39	124.79	116.39	107.38	1.3505	7.79e-39	5.74335e-37
CMR409C	NC_010144.1	998391	1000370	+	hypothetical protein	10839	8695	9399	19115	27855	15456	204	147.39	163.59	355.23	332.45	248.76	1.34705	5.21589e-26	1.33381e-24
CMT643C	NC_010146.1	844341	845555	-	hypothetical protein	3502.97	3187.66	3456.48	6289.11	9492.41	6071.1	118.76	97.08	108.05	209.69	203.55	175.72	1.34589	3.15552e-41	3.03625e-39
CMP108T	NC_010142.1	258505	260486	+	hypothetical transcript	5237	5491	6116	9972	14419	11452	98.45	92.97	106.32	185.1	171.89	184.1	1.33973	7.32315e-36	4.03626e-34
CMO221C	NC_010141.1	574468	575334	-	hypothetical protein	1227	1157	1359	2478	3308	2144	65.46	55.26	66.61	129.35	111.26	97.44	1.33209	4.33195e-39	3.36884e-37
CMQ224C	NC_010143.1	566131	568251	+	heat shock protein of Hsp90 family	17902	15681	16136	33215	46433	26193	311.41	245.73	259.63	570.7	512.31	389.69	1.33007	5.76508e-26	1.46764e-24
CMG202C	NC_010133.1	529191	531431	+	hypothetical protein	2354	2209	2302	4774	5584	3995	38.47	32.53	34.8	77.08	57.89	55.84	1.32616	9.02166e-32	3.85082e-30
CMH223C	NC_010134.1	573467	573664	-	hypothetical protein	3	7	4	9	11	10	44.81	68	41.52	98.27	87.51	112.25	1.3238	0.0111326	0.023538
CMK153C	NC_010137.1	421112	422020	+	hypothetical protein	2	2	6	14	3	4	0.1	0.09	0.28	0.68	0.09	0.17	1.32352	0.0270156	0.0513279
CMP278C	NC_010142.1	689673	689951	-	similar to acyl-coenzyme A-binding protein	249	332	276	511	753	551	262.2	276.72	236.43	447.67	449.47	459.43	1.32331	3.50364e-23	7.33955e-22
CMI119C	NC_010135.1	338446	341367	-	similar to DNA repair protein rad16	6568	5536	6200	12405	15367	10522	79.87	60.7	69.81	149.21	118.63	109.49	1.32329	3.52139e-31	1.40781e-29
CMM085T	NC_010139.1	192029	194002	+	hypothetical transcript	3003	2447	3478	5444	7431	5767	56.72	41.63	60.74	101.52	89	93.14	1.32043	7.24703e-30	2.7246e-28
CMK247C	NC_010137.1	677472	678560	+	similar to 11-beta-hydroxysteroid dehydrogenase	2543.19	2279.07	2619.98	4785.24	7007.51	3938.26	99.33	79.89	94.27	183.55	172.96	131.25	1.31651	2.48161e-29	8.75037e-28
CMI079C	NC_010135.1	227664	230345	+	ATP-binding cassette, sub-family G	1380	1244	1351	2885	3096	2227	18.44	14.99	16.71	38.13	26.26	25.47	1.31557	1.30863e-27	3.86933e-26
CMK293C	NC_010137.1	796868	799021	-	AAA-type ATPase family protein	5483	4521	5158	9246	13576	9015	93.72	69.62	81.55	156.11	147.19	131.79	1.31479	5.35632e-37	3.26966e-35
CMM108C	NC_010139.1	247200	249086	+	hypothetical protein	7871.44	6887.64	6469.18	12730.1	19578.6	12482.1	156.62	123.41	119.01	250.03	246.99	212.36	1.31427	1.7913e-32	7.82248e-31
CMR193C	NC_010144.1	468800	470293	-	similar to ribosomal protein S6 kinase	1675	1288	1567	2806	3976	2680	43.94	30.39	37.96	72.55	66.06	60.08	1.31158	2.03224e-40	1.72194e-38
CMC046C	NC_010129.1	108334	109707	-	hypothetical protein	3787	3653	3822	6507	10543	6723	110.06	95.45	102.52	186.22	193.96	166.9	1.31059	2.0727e-38	1.47084e-36
CMM198T	NC_010139.1	496211	498052	-	hypothetical transcript	19922	28506	32619	42285	68953	58435	407.67	525.23	617.06	854	894.52	1022.38	1.30793	8.91292e-15	9.51993e-14
CMT494C	NC_010146.1	1239651	1240727	+	similar to pheromone shutdown protein TraB	4299	3793	3829	7691	10485	6649	170.37	134.89	139.77	299.3	262.57	224.83	1.30473	1.67867e-32	7.38744e-31
CME111C	NC_010131.1	313641	314435	+	polypeptide deformylase	3311	2920	3088	5511	8358	5489	200.41	158.03	171.5	325.78	318.56	282.84	1.29491	1.66859e-39	1.33417e-37
CMF075C	NC_010132.1	195491	196579	+	hypothetical protein, conserved	3716	3204	3605	6766	8853	6019	145.13	112.31	129.71	259.53	218.51	200.59	1.2932	8.85508e-35	4.4487e-33
CMD013T	NC_010130.1	39529	41457	+	hypothetical transcript	2555	2301	2402	4439	6390	4184	49.56	40.19	43.08	85	78.59	69.39	1.29213	1.33369e-38	9.58403e-37
CMF056C	NC_010132.1	141619	143505	-	NADH dehydrogenase type II	11707	10052	10261	21298	27774	16861	232.94	180.1	188.76	418.3	350.37	286.86	1.29081	1.83448e-25	4.45058e-24
CMF072C	NC_010132.1	187545	189315	-	glutamate decarboxylase	7914	7111	7645	13132	19544	13967	179.67	145.3	160.38	294.06	281.18	271.04	1.28609	3.55813e-39	2.80549e-37
CMR380C	NC_010144.1	913900	917337	+	fusion protein of glyoxysomal fatty acid oxidation tetrafunctional protein, and acetyl-CoA acyltransferase	13736	13510	12057	28513	32076	19095	139.91	124.13	113.75	287.42	207.49	166.48	1.27703	2.80504e-17	3.78247e-16
CMO055C	NC_010141.1	149675	150649	+	similar to UDP-sugar transporter	1993	1814	1684	3307	4537	3308	90.26	73.65	70.17	146.84	129.71	127.74	1.27272	5.81852e-39	4.46375e-37
CMR077C	NC_010144.1	203776	208965	+	ubiquitin-protein ligase E3	11926	9949	11067	20681	28647	17731	78.3	58.96	67.35	134.51	119.52	99.69	1.27124	1.15383e-28	3.87591e-27
CMQ466C	NC_010143.1	1203848	1204459	+	similar to 4-aminobutyrate aminotransferase	0	0	2.13	0	3.79	1.05	0	0	0.18	0	0.22	0.08	1.27026	0.459641	0.564312
CML057C	NC_010138.1	119784	122264	-	unknown kinase with aarF domain	5064	4433	4978	8890	12769	7834	73.81	58.24	67.15	128.08	118.1	97.69	1.26874	1.95339e-31	7.92102e-30
CMN145C	NC_010140.1	421273	421629	+	histone H2B	2979	3622.99	2927.46	6872.19	8467.5	4115.88	981.7	1020.5	844.44	2070.18	1681.15	1121.43	1.26856	8.26841e-13	7.4864e-12
CMG008C	NC_010133.1	25214	26308	+	unknown Zinc finger protein	8035	7543	7756	13555	20888	13236	311.56	262.51	277.06	516.25	511.89	437.95	1.26721	1.48694e-34	7.34033e-33
CMP231C	NC_010142.1	584662	586296	+	similar to tetracycline resistance protein	760	844	825	1877	1694	1237	17.89	17.88	17.95	43.58	25.27	24.89	1.26504	4.33947e-15	4.75583e-14
CMK258C	NC_010137.1	704054	707293	+	hypothetical protein	6785	5971	6846	13680	15989	9706	73.7	58.5	68.87	147.03	110.29	90.24	1.26458	1.24971e-20	2.15641e-19
CMV092C	NC_004799.1	58973	59176	-	ORF67	21	33	37	63	65	54	243.02	252.15	301.14	537.56	401.79	471.07	1.25852	4.96683e-07	2.36153e-06
CMC055C	NC_010129.1	128091	129092	+	probable lathosterol oxidase	738	748	874	1557	1881	1283	32.2	29.27	35.1	66.65	51.83	47.75	1.2575	2.81558e-28	9.03053e-27
CMI298C	NC_010135.1	787557	788804	-	thioredoxin reductase	762	692	717	1176	2002	1244	24.97	20.37	21.67	37.91	41.5	34.81	1.25641	7.93692e-38	5.17907e-36
CMS182C	NC_010145.1	478870	479325	+	hypothetical protein	444	493	480	742	1270	870	73.33	71.49	71.34	116.47	129.74	120.9	1.25596	3.22251e-30	1.2278e-28
CML089T	NC_010138.1	202058	203728	+	hypothetical transcript	3760	3687	3841	6362	9457	6900	86.27	76.13	81.43	143.97	137.5	135.32	1.25391	1.00564e-38	7.31928e-37
CMT443C	NC_010146.1	1104355	1105542	+	RING zinc finger protein	1073	994	1101	2017	2718	1631	37.44	31.15	35.41	69.19	59.97	48.58	1.25193	9.57478e-33	4.31397e-31
CMA017C	NC_010127.1	49958	51628	-	probable lysophosphatidic acid acyltransferase	3108	2625	3001	4933	7267	5306	71.31	54.2	63.62	111.63	105.66	104.06	1.25129	4.49103e-38	3.07176e-36
CMO184C	NC_010141.1	460969	462495	-	similar to hedgehog protein	815	601	634	1391	1772	944	20.82	13.81	14.96	35.03	28.68	20.61	1.25046	5.14875e-17	6.73489e-16
CMM100C	NC_010139.1	232084	233115	-	similar to nuclear receptor binding factor 1	6003.61	5402.59	6137.15	9370.26	15151.9	10825.3	251.8	203.26	236.99	385.68	401.41	387.29	1.25046	3.75257e-35	1.99097e-33
CML085C	NC_010138.1	194043	195155	+	similar to UDP-galactose transporter	886	628	838	1690	1800	1145	33.63	21.4	29.31	63.02	43.19	37.09	1.24911	1.86161e-16	2.32783e-15
CME074C	NC_010131.1	213599	213847	-	hypothetical protein	203	186	215	290	478	437	465.35	316.64	379.88	522.96	600.72	772.5	1.24633	4.58397e-16	5.53684e-15
CMT355T	NC_010146.1	892256	893824	+	hypothetical transcript	397.09	305.82	372.22	592.99	800.48	724.62	9.82	6.81	8.5	14.46	12.54	15.32	1.24095	9.82052e-25	2.239e-23
CMT292C	NC_010146.1	743699	744985	-	ribose-phosphate pyrophosphokinase	4491	4170	5273	8307	11601	7813	141.58	118.14	153.35	257.71	231.42	210.34	1.24049	2.67031e-29	9.30021e-28
CMT551C	NC_010146.1	1394675	1395241	-	hypothetical protein, conserved	474	402	500	718	1262	790	50.01	37.62	48	73.11	83.2	70.6	1.23988	3.34285e-28	1.0543e-26
CMN130C	NC_010140.1	337057	342507	-	hypothetical protein, conserved	7886	6896	8167	14148	17858	13211	49.17	38.81	47.21	87.4	70.77	70.54	1.23829	7.82162e-31	3.08357e-29
CMQ453C	NC_010143.1	1169497	1172643	-	probable cryptochrome	15096	13379	13890	23694	38244	23081	169.27	135.29	144.23	262.84	272.27	221.49	1.23637	1.45835e-29	5.27327e-28
CMN131C	NC_010140.1	343280	344668	+	similar to monooxygenase	1529	1366	1600	2615	3732	2567	43.85	35.22	42.35	73.85	67.75	62.88	1.23489	2.55321e-43	2.89891e-41
CMK246T	NC_010137.1	676179	678907	+	hypothetical transcript	8424.85	7674.42	8468.73	13126.7	21609.7	14390.5	110.46	90.71	102.79	170.19	179.84	161.44	1.23446	1.69728e-33	7.83373e-32
CMS391C	NC_010145.1	985660	986538	-	similar to leucine-rich repeat-containing G protein-coupled receptor	1925	1615	1808	3008	4841	2857	100.7	75.65	86.91	154.01	159.69	127.35	1.2337	1.34953e-33	6.33166e-32
CMP089C	NC_010142.1	217604	219295	+	hypothetical protein	3767	3519	3855	6497	9597	6087	85.16	71.6	80.53	144.88	137.49	117.63	1.23358	7.27492e-34	3.47057e-32
CMI157C	NC_010135.1	428710	431016	+	ATP-dependent zinc protease	4266	4438	4312	8676	10360	6616	67.46	63.24	63.09	135.58	103.95	89.5	1.2334	1.99803e-22	4.02227e-21
CMJ096C	NC_010136.1	287730	288047	-	similar to thioredoxin h	2738	3269	2971	4653	7050	6073	1434.26	1425.42	1326.42	2149.71	2172.58	2586.88	1.23295	4.78579e-24	1.04899e-22
CMH103C	NC_010134.1	247295	248209	-	similar to short-chain dehydrogenase	2269.33	1887.08	2080.38	3415.14	5371.02	3573.47	112.19	83.57	94.56	165.36	167.51	150.57	1.2261	1.68802e-36	9.77845e-35
CMQ037T	NC_010143.1	88280	90394	-	hypothetical transcript	6177.78	5976.79	6359	10131.8	15407.8	11048	107.81	93.96	102.65	174.64	170.55	164.9	1.22551	1.4144e-35	7.64721e-34
CMB060C	NC_010128.1	150849	151454	-	hypothetical protein	3305	3055	2944	5034	7586	5721	309.37	254.22	251.3	456.24	444.66	454.26	1.22475	4.40794e-35	2.29577e-33
CMP107C	NC_010142.1	256548	258380	-	probable glutamate decarboxylase	3902	3613	4249	6479	9591	7042	80.31	66.95	80.84	131.6	125.13	123.91	1.22136	4.26394e-35	2.24133e-33
CMK147C	NC_010137.1	398194	399639	+	similar to GTP pyrophosphokinase	1664	1583	1854	2840	4235	2949	45.42	38.86	46.73	76.38	73.2	68.78	1.21845	1.34729e-40	1.19509e-38
CMT561C	NC_010146.1	1417469	1420024	+	aconitate hydratase	7406	6810	7320	13751	17250	11019	104.42	86.55	95.52	191.67	154.35	132.92	1.21754	2.64283e-25	6.27755e-24
CMQ301C	NC_010143.1	777042	778136	-	probable alcohol dehydrogenase	14588	12909	15798	23493	37539	24024	565.66	449.26	564.35	894.74	919.94	794.9	1.2104	9.06581e-29	3.08183e-27
CMK296C	NC_010137.1	805448	805852	+	ubiquitin with short C-terminal extension	5860	6256	6683	9270	16231	11416	1305.45	1211.87	1326.22	1934.77	2215	2126.07	1.20439	1.60181e-26	4.28937e-25
CMT520C	NC_010146.1	1304915	1306762	+	hypothetical protein, conserved	7461	6674	7176	13516	17151	10577	152.1	122.51	135.24	271.95	221.66	184.36	1.20395	1.36231e-23	2.89657e-22
CMK095C	NC_010137.1	265926	266729	+	hypothetical protein, conserved	2494	2329	2780	4071	6265	4460	148.46	123.98	151.86	236.73	234.88	226.04	1.20355	8.88574e-34	4.2037e-32
CMQ318C	NC_010143.1	822995	823276	-	hypothetical protein	13	11	15	33	15	25	12.83	8.63	12.09	27.23	8.42	19.58	1.20053	0.00132329	0.00351372
CMH198C	NC_010134.1	521809	522003	-	box H/ACA snoRNP component Nop10p	1	9	12	14	9	19	17.02	98.87	141.04	173.3	81.42	242.49	1.19921	0.00835969	0.0181831
CMC144C	NC_010129.1	342625	343476	+	hypothetical protein, conserved	456	405	495	791	1119	716	24.94	19.83	24.87	42.32	38.58	33.36	1.1985	1.40984e-27	4.14697e-26
CMT215C	NC_010146.1	544200	545729	+	hypothetical protein, conserved	284	228	238	495	571	369	7.24	5.23	5.6	12.44	9.22	8.04	1.19556	2.74429e-15	3.09114e-14
CMS282C	NC_010145.1	712626	716006	+	DNA repair protein REV1, deoxycytidyl transferase	6360	5694	5903	10410	15202	9201	65.97	53.27	56.71	106.85	100.13	81.68	1.19424	8.63004e-28	2.59221e-26
CMC011C	NC_010129.1	26689	29013	+	ATP-binding cassette, sub-family D, member 3	17757	15789	15985	29267	40565	25745	278.37	223.05	231.86	453.39	403.47	345.24	1.19345	8.05334e-27	2.23019e-25
CMH045C	NC_010134.1	125132	125770	-	hypothetical protein	1416	1432	1581	2237	3624	2700	121	108.94	123.39	185.48	194.19	195.89	1.19101	1.41859e-36	8.38887e-35
CMN094C	NC_010140.1	243321	244235	+	probable short-chain dehydrogenase	2027.67	1707.92	1976.62	3205.86	4617.98	3146.53	100.24	75.64	89.84	155.23	144.02	132.58	1.18828	3.18957e-37	1.9898e-35
CMT356C	NC_010146.1	893487	893756	+	dynein light chain	27.91	48.18	47.78	65.01	104.52	70.38	36.21	48.65	49.69	68.99	76.08	71.72	1.18775	1.52764e-07	7.82001e-07
CMG109C	NC_010133.1	276758	277204	-	40S ribosomal protein S15	2426	2465	2566	3599	6319	4500	419.86	374.08	399.1	590.83	675.55	654.73	1.18311	8.00917e-29	2.73904e-27
CML299C	NC_010138.1	768794	770140	+	hypothetical protein, conserved	873	724	718	1369	1876	1183	26	19.38	19.73	40.14	35.37	30.1	1.182	2.61838e-28	8.44577e-27
CMQ399C	NC_010143.1	1030852	1032030	+	hypothetical protein, conserved	11053	10284	11133	17826	26527	17839	389.4	325.38	361.58	617.42	591	536.49	1.17968	1.03323e-31	4.37736e-30
CMQ350C	NC_010143.1	907059	907667	-	probable 1,4-benzoquinone reductase	11524	11657	12364	17882	30003	20291	1069.45	961.84	1046.46	1607.09	1743.76	1597.45	1.17196	2.38184e-28	7.72668e-27
CMO256C	NC_010141.1	652399	653244	+	hypothetical protein	2753	2544	2652	4414	6446	4262	152.13	125.81	134.59	238.54	224.5	200.61	1.17037	3.31813e-33	1.50696e-31
CMP096C	NC_010142.1	232615	233607	+	similar to C-methyltransferase	3912	3999	4312	6366	9877	7032	172.81	158.4	175.3	275.81	275.49	264.91	1.16959	1.21588e-31	5.11299e-30
CMR328C	NC_010144.1	796204	797133	+	hypothetical protein	0	1	3	2	3	3	0	0.04	0.13	0.09	0.09	0.12	1.16847	0.278352	0.378988
CMP154C	NC_010142.1	387221	387724	-	similar to cytochrome B5	236	226	256	467	506	367	31.32	26.49	30.76	59.4	41.77	41.14	1.1658	3.62343e-15	4.03338e-14
CMR337C	NC_010144.1	818193	820397	-	hypothetical protein	4077	5544	4212	10691	9267	5611	67.86	83.14	64.85	175.79	97.84	79.88	1.16058	8.37591e-08	4.43564e-07
CMH155C	NC_010134.1	383947	386712	-	probable ATP-dependent DNA helicase RecQ	1295	1107	1018	2184	2650	1579	16.73	12.89	12.17	27.9	21.73	17.45	1.16001	6.25166e-19	9.64421e-18
CML221C	NC_010138.1	556176	556733	+	hypothetical protein	672	736	823	1209	1704	1279	73.04	70.93	81.34	126.73	115.67	117.72	1.15874	4.57409e-31	1.81588e-29
CMR197C	NC_010144.1	476036	476389	+	RNA polymerase I, III common subunit	149	124	153	209	309	277	50.59	35.94	45.4	64.73	63.12	77.66	1.15496	5.75772e-14	5.83689e-13
CME055C	NC_010131.1	157117	159879	+	ATP-dependent Zn protease FtsH2	7077	6597	6854	12087	16489	9996	91.53	76.92	82.06	154.59	135.36	110.62	1.154	4.86357e-24	1.06194e-22
CML139C	NC_010138.1	332466	332669	+	hypothetical protein	2	1	0	1	0	5	23.14	7.64	0	8.53	0	43.62	1.15284	0.353964	0.458152
CMH216C	NC_010134.1	556713	558599	-	hypothetical protein	8585.31	8355.76	7488.52	13091.5	19676.1	13212.9	170.83	149.71	137.76	257.12	248.22	224.79	1.15154	6.93604e-27	1.9397e-25
CMH100C	NC_010134.1	240278	242332	+	probable trehalase	1689.86	1634.81	1700.68	2874	3745.82	2707.04	30.48	26.56	28.37	51.19	42.84	41.75	1.14592	1.37131e-35	7.48549e-34
CMS166C	NC_010145.1	440992	442782	+	similar to tetracycline resistance protein TetA	2723	2239	2542	3996	6107	3949	57.58	42.62	49.68	83.38	81.86	71.39	1.1455	9.7317e-30	3.58746e-28
CMI094C	NC_010135.1	271491	273959	+	methionine--tRNA ligase, cytoplasmic	3806	3275	4112	5930	8617	6274	55.77	43.26	55.77	85.9	80.13	78.66	1.14491	1.81519e-29	6.52204e-28
CMT374C	NC_010146.1	926649	929498	-	zinc-finger protein	2013	1831	1972	3131	4519	3181	25.16	20.63	22.82	38.7	35.85	34.02	1.14361	7.13574e-38	4.76583e-36
CMT024C	NC_010146.1	63190	64392	+	arsenic methyltransferase Cyt19	17702	15830	16999	26351	40175	27668	607.78	488.18	538.13	889.66	872.41	810.98	1.14031	7.8676e-30	2.93845e-28
CMC074C	NC_010129.1	173643	175529	+	hypothetical protein	9188.86	8456.91	7752.66	13527	20062.8	13697.8	182.83	151.52	142.62	265.68	253.1	233.04	1.13859	1.43966e-26	3.87344e-25
CMS163C	NC_010145.1	432586	433458	-	zinc-finger protein	5873	5600	5895	8754	14922	8838	310.24	264.85	286.12	452.52	497	397.77	1.13031	2.08772e-25	5.00742e-24
CMR004C	NC_010144.1	14374	14997	+	hypothetical protein	9	1	17	14	21	15	0.8	0.08	1.38	1.21	1.17	1.13	1.12839	0.00588138	0.0133128
CMQ192C	NC_010143.1	471691	472581	-	hypothetical protein, conserved	1249	1156	1502	1975	2978	2241	64.09	53.13	70.84	99.22	96.38	98	1.12834	2.31209e-31	9.30904e-30
CMS014C	NC_010145.1	33345	33737	-	hypothetical protein, conserved	157	107	158	192	349	242	38.09	22.5	34.03	43.43	51.69	48.97	1.1282	1.73252e-11	1.3756e-10
CMI266C	NC_010135.1	703829	704452	+	hypothetical protein	268	247	285	556	509	375	23.85	19.55	23.14	47.96	28.38	28.32	1.12814	9.41283e-11	7.059e-10
CMP268T	NC_010142.1	666530	668081	-	hypothetical transcript	2168	2215	2327	3478	5040	3826	54.32	49.93	53.86	85.91	80	81.93	1.1273	7.57916e-32	3.25961e-30
CMH207C	NC_010134.1	538901	540754	-	probable peptidylprolyl isomerase	6081	5239	5470	9168	14168	7890	123.5	95.8	102.7	183.77	182.42	137.01	1.12696	1.56115e-21	2.91535e-20
CMB099C	NC_010128.1	286393	286752	-	hypothetical protein, conserved	874	869	1036	1401	2207	1522	279.76	238.13	290.66	410.78	426.2	403.06	1.1239	1.87694e-31	7.66576e-30
CMP037C	NC_010142.1	98053	99438	-	unknown transcriptional regulator	3672	3542	3924	5992	8709	5766	105.58	91.56	104.14	169.66	158.52	141.62	1.12066	2.18572e-29	7.7552e-28
CMS015C	NC_010145.1	34502	35761	-	hypothetical protein	3771	3216	3253	5909	8024	4842	122.09	93.56	97.14	188.22	164.36	133.86	1.11988	6.6365e-22	1.28585e-20
CMQ020C	NC_010143.1	45533	46009	-	hypothetical protein, conserved	847	653	717	1198	1664	1185	126.38	85.79	96.56	170.59	154	149.05	1.11972	9.07775e-30	3.36826e-28
CMA041C	NC_010127.1	117804	118871	-	UDP-glucose 4-epimerase	2147	1926	2421	3618	5071	3197	86.03	69.25	89.35	142.35	128.4	109.3	1.11753	5.6594e-25	1.32216e-23
CMG056C	NC_010133.1	160803	163157	+	DNA topoisomerase III alpha	3719	3485	3790	6360	8256	5399	57.47	48.53	54.19	97.12	80.94	71.37	1.11553	4.24575e-25	1.0043e-23
CMO339T	NC_010141.1	835795	838190	-	hypothetical transcript	2752	2588	3399	4408	6149	5262	41.71	35.35	47.67	66.03	59.13	68.22	1.11489	8.27702e-22	1.59284e-20
CMR192T	NC_010144.1	464099	466291	-	hypothetical transcript	3578.56	4299.87	3362.85	6388.6	8044.83	5992.64	59.93	64.88	52.1	105.7	85.46	85.84	1.11397	1.70598e-18	2.54864e-17
CMM010C	NC_010139.1	23140	24069	+	hypothetical protein, conserved	3985	3692	4141	6176	9488	6010	192.59	159.88	184.04	292.43	289.33	247.59	1.11242	3.41665e-28	1.07162e-26
CMB070C	NC_010128.1	183081	186419	-	ubiquitin protein ligase E3A	3288	3161	3209	6019	6904	4511	34.57	29.97	31.25	62.62	46.09	40.59	1.11217	1.19172e-18	1.79454e-17
CML185C	NC_010138.1	466758	468290	+	serine protease	3751	3833	4044	5595	9156	6520	95.39	87.69	94.99	140.25	147.49	141.69	1.10785	7.78653e-28	2.35128e-26
CMT046C	NC_010146.1	118898	121942	-	cullin 1	7695	6292	7311	13515	16256	8700	89.44	65.95	78.69	155.4	119.96	86.54	1.1058	3.48543e-13	3.30331e-12
CMM167C	NC_010139.1	391636	392658	-	glyceraldehyde 3-phosphate dehydrogenase	4116	3288	3761	5952	8339	5881	174.67	125.15	146.93	247.85	223.51	212.87	1.10439	1.53797e-27	4.50053e-26
CMR099C	NC_010144.1	265164	266123	-	probable pirin	5861	5217	5876	8457	12983	9327	271.11	216.31	250.05	383.48	379.07	367.85	1.1035	2.52443e-29	8.84641e-28
CMC059C	NC_010129.1	132144	134150	+	GTP-binding protein of engA family	6893	6072	7120	10955	16633	9119	127.73	101.34	122.01	200.45	195.46	144.5	1.10305	1.19197e-19	1.93892e-18
CMR480T	NC_010144.1	1184174	1186376	-	hypothetical transcript	2992	2730	3303	4564	7018	4784	49.85	40.98	50.91	75.12	74.17	68.18	1.10017	5.09458e-28	1.58043e-26
CMR167C	NC_010144.1	413679	414908	-	methylenetetrahydrofolate dehydrogenase / methenyltetrahydrofolate cyclohydrolase	8369	7771	8805	12866	19712	12685	279.34	233.02	271.03	422.39	416.2	361.5	1.09791	1.28416e-26	3.48813e-25
CMR008C	NC_010144.1	19237	19809	+	hypothetical protein	963	840	1075	1473	2287	1458	99.65	77.14	101.25	147.2	147.94	127.84	1.09744	3.27492e-28	1.03865e-26
CMS221C	NC_010145.1	571802	572833	-	similar to nuclear receptor binding factor 1	8462.39	7812.41	8512.85	12016.7	19407.1	13534.7	354.92	293.92	328.73	494.61	514.15	484.22	1.097	6.079e-28	1.86543e-26
CML332C	NC_010138.1	838315	839325	+	protein phosphatase 2a	4260	4076	5091	6775	10377	7115	183.67	157.6	202.05	286.57	282.55	261.64	1.0955	1.60558e-24	3.61702e-23
CMT103C	NC_010146.1	275186	276106	-	probable glutathione-S-transferase	2261	1935	2341	3519	5055	3215	110.76	84.92	105.45	168.86	156.23	134.24	1.095	7.05739e-27	1.96396e-25
CMT468C	NC_010146.1	1179755	1180048	+	hypothetical protein	0	1	1	1	3	0	0	0.63	0.65	0.66	1.34	0	1.09284	0.691132	0.779257
CME019C	NC_010131.1	51181	53487	+	dynamin-related protein involved in mitochondrial division CmDnm1/DRP3	12466	11503	13216	19649	28872	18541	197.14	163.93	193.38	307.06	289.69	250.82	1.09234	4.4288e-25	1.04325e-23
CMS418C	NC_010145.1	1042253	1043362	-	hypothetical protein, conserved	4304	4142	4045	6615	9264	6538	163.95	141.62	141.97	247.53	223.04	212.52	1.09106	1.64506e-28	5.46141e-27
CMD057C	NC_010130.1	150808	151290	-	hypothetical protein, conserved	34	36	45	74	69	60	4.94	4.61	5.9	10.27	6.22	7.35	1.08749	4.3418e-06	1.78871e-05
CMN014C	NC_010140.1	31244	33160	-	probable serine palmitoyltransferase	5938	5614	6325	9685	13031	9182	116.01	98.77	114.25	186.79	161.42	153.39	1.08699	1.32696e-26	3.58722e-25
CMR299C	NC_010144.1	717273	719084	+	stress-induced phosphoprotein STI1	3640	3278	3289	5931	7695	4626	75.93	61.56	63.42	122.09	101.75	82.5	1.08645	1.10837e-19	1.8081e-18
CMR208R	NC_010144.1	506489	508279	-	18S ribosomal RNA	1.36	2.3	6.58	4.86	6.25	7.52	0.03	0.04	0.13	0.1	0.08	0.14	1.08495	0.0752449	0.125483
CMD174C	NC_010130.1	462151	462360	-	hypothetical protein	73	157	90	147	207	217	661.57	953.81	580.48	989.49	1004.71	1486.67	1.08441	0.000105359	0.000348698
CMV011C	NC_004799.1	6539	6766	-	ribosomal protein L28	14	24	22	33	29	43	64.05	77.16	74.27	114.71	71.54	149.61	1.07951	0.00046752	0.00135621
CMM039C	NC_010139.1	84066	84692	+	hypothetical protein	3597	3376	3557	5407	8335	5131	317.43	265.1	286.53	462.65	461.02	384.32	1.07712	3.40799e-26	8.91575e-25
CMB093C	NC_010128.1	264338	268561	-	magnesium chelatase subunit H	886	857	777	1436	1877	1163	7.24	6.31	5.88	11.61	9.74	8.13	1.07542	1.5441e-21	2.89302e-20
CMQ106C	NC_010143.1	252259	252948	+	hypothetical protein, conserved	383	441	537	625	1068	735	28.85	29.62	37.01	45.79	50.53	47.05	1.06803	2.20206e-16	2.71202e-15
CMC040C	NC_010129.1	95769	96911	-	hypothetical protein, conserved	2569	2456	2657	3995	5713	3865	94.2	80.86	89.79	143.96	132.44	120.96	1.0661	3.60214e-28	1.12359e-26
CMQ304R	NC_010143.1	787896	788049	-	5.8S ribosomal RNA	2	2.33	4	5.67	4.67	4.67	0	0	0	0	0	0	1.06566	0.106197	0.169064
CMQ402R	NC_010143.1	1044929	1045082	+	5.8S ribosomal RNA	2	2.33	4	5.67	4.67	4.67	0	0	0	0	0	0	1.06565	0.10618	0.169064
CMR207R	NC_010144.1	505482	505635	-	5.8S ribosomal RNA	2	2.33	4	5.67	4.67	4.67	0	0	0	0	0	0	1.06565	0.106171	0.169064
CMO162C	NC_010141.1	419248	421374	-	similar to ring zinc finger protein	6754	6064	6636	10035	14362	9904	117.11	94.72	106.43	171.87	157.95	146.87	1.0648	3.98327e-27	1.15964e-25
CMD135C	NC_010130.1	351707	354184	+	ATP-binding cassette, sub-family G	19738	17947	18840	29970	41607	27877	288.08	236.09	254.47	432.37	385.35	348.08	1.06233	2.7772e-24	6.1347e-23
CMP088C	NC_010142.1	216037	216900	+	hypothetical protein, conserved	2524	2890	2823	3988	5990	4548	135.32	138.7	139.04	209.18	202.45	207.73	1.06176	1.26736e-23	2.70481e-22
CMS302C	NC_010145.1	777791	781882	+	5'->3' exoribonuclease	7138	6028	6839	10206	15329	9795	60.3	45.94	53.53	85.36	82.26	70.83	1.06135	2.06965e-24	4.60762e-23
CMS336T	NC_010145.1	863527	865258	+	hypothetical transcript	3045	2922	2789	4421	6266	4669	66.97	57.85	56.69	95.92	87.34	87.78	1.05915	1.21126e-27	3.60017e-26
CME025C	NC_010131.1	72490	75687	+	hypothetical protein, conserved	10516	9285	10244	15129	22833	15007	115.86	92.26	104.53	164.93	159.74	141.51	1.0589	1.9034e-25	4.59814e-24
CMQ038C	NC_010143.1	89942	90568	+	similar to ubiquitin conjugating enzyme E2	507	528	545	907	1011	817	44.74	41.46	43.9	77.61	55.92	61.2	1.05836	3.22558e-19	5.10072e-18
CMS120C	NC_010145.1	304301	307540	-	guanosine-3',5'-bis(diphosphate) 3'-pyrophosphohydrolase	2979	2741	3158	5182	5858	4313	32.36	26.85	31.77	55.7	40.41	40.1	1.0571	1.63699e-19	2.64764e-18
CMD055C	NC_010130.1	145661	146791	-	similar to mitotic check point protein BUB2	3775	3406	3838	5700	8118	5484	140.33	113.67	131.47	208.2	190.77	173.98	1.05499	5.42243e-27	1.53916e-25
CMV059C	NC_004799.1	36502	36747	-	photosystem I subunit VII	1289	1691	1752	2329	3495	2498	3236.33	3129.45	3370.19	4575.79	4796.55	4824.79	1.05403	9.19694e-19	1.40731e-17
CMT491C	NC_010146.1	1232285	1232758	-	similar to thylakoidal sec-independent protein transporter Tha4	1375	1345	1215	1855	2997	2084	208.03	179.1	165.86	267.7	281.14	265.73	1.05403	4.09662e-30	1.55043e-28
CMQ454T	NC_010143.1	1173024	1176244	+	hypothetical transcript	6068	5119	5024	8605	12039	7738	66.34	50.47	50.87	93.08	83.57	72.4	1.05345	4.26475e-21	7.56592e-20
CMB159C	NC_010128.1	441406	442737	+	MYB-related protein	3866	3371	3196	5783	7456	4917	116.76	91.51	89.07	171.93	142.52	126.83	1.05132	4.35326e-20	7.2901e-19
CMM204T	NC_010139.1	514962	516530	-	hypothetical transcript	7408	7384	8275	10856	17287	12316	183.22	164.31	189.04	264.69	270.85	260.31	1.04986	1.21149e-24	2.7401e-23
CMF026C	NC_010132.1	60466	61446	+	hypothetical protein	3907	3509	3999	5617	8670	5711	175.46	141.28	165.26	247.36	245.82	218.71	1.04832	1.27915e-26	3.48813e-25
CMD185C	NC_010130.1	489896	490264	-	TATA-box binding protein-associated factor 13	830	764	816	1205	1834	1180	244.52	193.45	211.57	327.02	327.22	288.36	1.04708	1.98574e-30	7.6169e-29
CMR162C	NC_010144.1	402939	403976	-	similar to mitochondrial carrier protein	2533	2168	2477	3958	5335	3209	105.42	80.94	94.92	161.67	140.26	113.92	1.04704	4.3124e-20	7.24304e-19
CMD134C	NC_010130.1	348844	351132	-	ATP-binding cassette, sub-family G	24160	21371	23288	35719	52467	31964	385.46	307.25	343.77	563.11	531.08	436.23	1.04346	4.07279e-21	7.24804e-20
CMI216C	NC_010135.1	580065	580343	-	probable mitochondrial intermembrane space complex subunit Tim8	14	9	9	13	24	19	14.74	7.5	7.71	11.39	14.33	15.84	1.04278	0.00425098	0.00992303
CMJ146C	NC_010136.1	413710	414447	-	hypothetical protein, conserved	1652	1707	1894	2629	3989	2556	111.92	103.28	117.58	173.62	169.97	147.31	1.04202	4.20022e-27	1.21657e-25
CMN173C	NC_010140.1	439037	439393	-	histone H2B	2979	3156.01	3426.54	2835.81	8467.5	5850.12	981.7	889.17	988.16	854.33	1681.15	1593.13	1.04137	1.65709e-07	8.42196e-07
CMM243C	NC_010139.1	605258	606661	-	hypothetical protein, conserved	772	686	941	1129	1681	1337	21.85	17.46	24.58	31.47	30.12	32.32	1.0412	1.05159e-21	2.00331e-20
CMA075C	NC_010127.1	233262	235205	-	similar to RNA-binding protein QKI	6366	5285	6679	9407	13174	9085	122.38	91.5	118.72	178.54	160.58	149.34	1.03908	1.39845e-22	2.84553e-21
CMG036C	NC_010133.1	92299	94689	-	similar to WD-repeat protein	10693	9029	10098	15031	22643	14112	162.44	123.61	141.95	225.67	218.25	183.39	1.03568	3.80017e-22	7.41359e-21
CMT550C	NC_010146.1	1392672	1393769	-	unknown homeobox protein	625	660	715	944	1465	1057	24.15	22.89	25.45	35.83	35.77	34.85	1.03457	6.40922e-26	1.60996e-24
CMC034C	NC_010129.1	82206	83597	+	probable tyrosine aminotransferase	1833	1591	1621	2521	3546	2618	52.42	40.91	42.79	71.01	64.2	63.96	1.03421	1.62067e-31	6.71573e-30
CMS231C	NC_010145.1	593958	594602	-	similar to carotenoid biosynthesis protein, crtK gene product	3383	2881	3461	4671	7335	4801	284.59	215.81	265.96	381.39	387	342.94	1.02826	2.31372e-24	5.13086e-23
CMT203C	NC_010146.1	515886	517652	-	similar to aspartyl protease	6494	5297	6698	9382	12688	9476	139.5	102.44	132.99	198.86	172.76	174.02	1.02733	3.02535e-22	5.9635e-21
CMD118C	NC_010130.1	303744	305393	-	beta-ketoacyl-CoA synthase	7109	6753	7270	10396	15359	10608	165.57	141.54	156.45	238.79	226.67	211.17	1.0265	1.19749e-25	2.93023e-24
CMQ305R	NC_010143.1	788901	790691	-	18S ribosomal RNA	907.87	896.09	919.38	1647.58	1650.59	1280.41	19.2	17.06	17.97	34.38	22.12	23.15	1.02451	1.60356e-15	1.8428e-14
CMN286C	NC_010140.1	709259	711550	+	sodium/hydrogen antiporter NHE8	4317	4024	4209	6885	9037	5566	68.77	57.77	62.04	108.38	91.34	75.85	1.02362	2.56321e-19	4.08746e-18
CMT092C	NC_010146.1	242706	244016	-	hypothetical protein	1071	972	1179	1671	2144	1652	32.99	26.91	33.51	50.66	41.8	43.46	1.02164	5.1541e-27	1.47034e-25
CME171C	NC_010131.1	452088	452939	-	similar to ring finger protein	3448	3127	3320	5023	6881	4962	188.6	153.09	166.8	268.74	237.24	231.2	1.02064	2.81655e-26	7.45216e-25
CMK173C	NC_010137.1	481068	482783	+	hypothetical protein, conserved	1309	1282	1344	1987	2795	1928	29.11	25.66	27.62	43.58	39.39	36.64	1.01631	1.66155e-32	7.36924e-31
CMK115C	NC_010137.1	320824	323145	-	acyl-CoA oxidase ACX3	22865	19213	20348	30290	46411	30199	358.96	271.81	295.58	469.91	462.28	405.56	1.01573	1.22307e-21	2.30676e-20
CMM175C	NC_010139.1	415444	416076	-	similar to divalent cation tolerance protein	3834	4695	4522	5650	9942	6937	332.91	362.84	358.5	475.84	541.19	511.32	1.01494	1.04529e-16	1.33651e-15
CMN230C	NC_010140.1	564716	565642	+	hypothetical protein	2318	2118	2598	3445	5293	3314	112.53	92.13	115.98	163.84	162.13	137.14	1.01474	2.2755e-22	4.54859e-21
CMM024C	NC_010139.1	50517	51908	-	similar to nuclear protein UKp68	1544	1435	1702	2323	3267	2362	44.16	36.9	44.93	65.43	59.15	57.71	1.01435	1.31374e-29	4.81166e-28
CMP145C	NC_010142.1	366427	368412	-	heat shock protein Hsp70, cytosolic	39931	32226	35861	52390	85205	48287	748.94	544.39	621.99	970.23	1013.41	774.47	1.01298	3.31646e-17	4.40926e-16
CMW033C	NC_000887.3	20035	20391	-	30S ribosomal protein S8	16	17	9	23	32	17	5.27	4.79	2.6	6.93	6.35	4.63	1.01241	0.0021641	0.00547
CME026T	NC_010131.1	74663	76260	-	hypothetical transcript	837	751	701	1342	1445	1043	20.25	16.35	15.67	32.02	22.15	21.57	1.01022	2.02738e-15	2.30371e-14
CMN056C	NC_010140.1	131410	132549	-	hypothetical protein, conserved	3221	3017	3234	4394	6795	4933	118.51	99.66	109.66	158.87	158.06	154.9	1.00999	2.50034e-26	6.66406e-25
CMS135C	NC_010145.1	345255	346571	+	hypothetical protein	1255	1233	1316	1890	2717	1851	38.44	33.94	37.19	56.98	52.67	48.42	1.00804	3.16364e-32	1.37099e-30
CMQ303R	NC_010143.1	782659	786074	-	28S ribosomal RNA	5980.18	6394.17	7423.83	11328.3	13887.3	8204.99	61.33	59.15	70.52	114.98	90.45	72.03	1.00628	6.99275e-13	6.39257e-12
CMR206R	NC_010144.1	500266	503683	-	28S ribosomal RNA	24350.8	59416.3	49678.3	82623.6	88164.1	54050.5	249.85	549.9	472.12	838.12	574.47	474.69	1.00318	0.00014196	0.000461044
CMP164C	NC_010142.1	414905	417016	+	similar to ribonuclease III	4067	3444	3929	5577	8019	5674	71.09	54.23	63.52	96.29	88.91	84.82	1.00074	6.48047e-25	1.50777e-23
CMI280T	NC_010135.1	740666	742717	+	hypothetical transcript	5391	5004.85	5407	7823	10960.9	7821	97.39	81.44	90.34	139.57	125.58	120.83	1.00058	7.91445e-25	1.82644e-23
CMH141T	NC_010134.1	345993	347648	+	hypothetical transcript	1606	1414	1729	2106	3441	2475	37.24	29.51	37.05	48.17	50.57	49.06	0.996804	4.01291e-26	1.04024e-24
CMN062C	NC_010140.1	142087	143340	-	hypothetical protein	2695	2501	2511	3896	5490	3594	87.78	73.19	75.44	124.84	113.13	99.96	0.996511	2.43009e-23	5.12849e-22
CMN226C	NC_010140.1	555252	556316	-	similar to N6-adenine-specific methylase	1725	1465	1718	2333	3565	2381	69.38	52.87	63.64	92.13	90.6	81.71	0.996121	1.25367e-28	4.18652e-27
CMO269C	NC_010141.1	683556	684806	-	probable glucose 6 phosphate/phosphate translocator	7617	6432	7380	10543	15353	10166	248.85	188.8	222.38	338.85	317.33	283.59	0.995688	2.57224e-22	5.10581e-21
CML255C	NC_010138.1	654496	656616	-	similar to inositolphosphorylceramide synthase	6359	5932	6783	9262	13173	9566	110.62	92.96	109.14	159.14	145.34	142.32	0.995659	6.45447e-24	1.39323e-22
CML011C	NC_010138.1	22738	23052	-	transcriptional regulator bolA	14	13	13	26	24	17	7.66	5.91	6.05	12.5	7.71	7.55	0.994235	0.00265504	0.0065278
CMT573C	NC_010146.1	1451932	1453257	-	hypothetical protein, conserved	1542	1289	1462	2084	2928	2169	46.83	35.19	40.97	62.3	56.28	56.26	0.994043	1.44454e-29	5.25682e-28
CMJ254T	NC_010136.1	682312	683922	-	hypothetical transcript	2794	2797	3202	4083	6110	4567	66.95	60.31	70.89	96.47	92.76	93.53	0.993211	2.77955e-23	5.84426e-22
CMQ164T	NC_010143.1	400308	401613	+	hypothetical transcript	4330	4160.15	4225	6191	8902.14	6253	134.02	115.73	120.65	188.6	174.37	165.29	0.992989	5.4709e-25	1.2834e-23
CMT498C	NC_010146.1	1250969	1252483	-	hypothetical protein, conserved	256	194	227	356	427	339	6.6	4.5	5.41	9.05	6.98	7.47	0.992273	9.55756e-13	8.51778e-12
CML088C	NC_010138.1	200902	201825	-	similar to chaperone grpE	841	696	855	1076	1704	1238	41.01	30.41	38.34	51.4	52.43	51.46	0.99205	1.69463e-25	4.12894e-24
CMN054C	NC_010140.1	129651	130772	-	similar to cell cycle checkpoint and DNA repair exonuclease RAD1	513	467	440	742	1019	624	19.27	15.75	15.23	27.38	24.19	20	0.991726	6.71022e-17	8.67742e-16
CMH058C	NC_010134.1	163843	165717	+	eukaryotic translation initiation factor eIF-5	1999	2153	1811	3940	3731	2162	40.07	38.86	33.56	77.96	47.42	37.05	0.991088	7.81713e-08	4.16302e-07
CMF071C	NC_010132.1	187169	187510	+	hypothetical protein	104	80	92	146	201	116	40.13	26.17	30.81	50.91	46.37	36.8	0.989957	2.35614e-08	1.3443e-07
CMS330C	NC_010145.1	843291	845981	-	probable metal-transporting ATPase	2973	2609	2825	4249	5602	4135	39.59	31.32	34.82	55.95	47.35	47.11	0.989886	4.2599e-24	9.37343e-23
CMV126C	NC_004799.1	82575	82706	-	photosystem II protein N	0	1	0	2	0	0	0	0	0	0	0	0	0.986091	1	1
CMA021C	NC_010127.1	57706	60126	-	similar to DnaJ-like protein	20882.1	18520.9	19357.7	32945.6	41640.2	23385.3	312.81	250.05	268.35	487.79	395.81	299.69	0.985733	5.58724e-13	5.13248e-12
CMJ293C	NC_010136.1	774042	775511	-	citrate synthase	4106	4022	4194	5798	8668	6137	109.86	96.79	103.61	152.85	146.87	140.29	0.984694	6.78009e-25	1.57104e-23
CMI213C	NC_010135.1	574202	576184	-	calnexin	12656	10669	11108	16935	24826	15842	237.79	180.54	193	314.17	295.79	254.53	0.984351	7.46819e-20	1.23968e-18
CMP295C	NC_010142.1	740679	742472	+	similar to iron-sulfur cluster scaffold protein	4266	4137	5118	6341	9250	6915	90.03	78.6	99.84	132.05	123.74	124.76	0.983885	1.40337e-20	2.40693e-19
CMN043C	NC_010140.1	101246	101956	-	hypothetical protein	1877	1844	1819	2500	3889	2874	134.78	118.16	119.59	174.81	175.52	175.48	0.983584	6.54004e-28	1.99612e-26
CMI066C	NC_010135.1	192250	192969	+	hypothetical protein	4426	4283	5126	6333	9825	6940	311.6	269.15	330.51	434.31	434.84	415.5	0.981065	1.75176e-21	3.26057e-20
CMH074C	NC_010134.1	196608	199052	-	ubiquitin-specific protease UBP15	5179	4352	5319	7736	10014	6753	76.73	58.11	72.93	113.28	94.14	85.59	0.977461	1.06662e-18	1.61043e-17
CMI098C	NC_010135.1	283956	287756	-	similar to eukaryotic translation elongation factor 2	3461	3073	3476	5051	6755	4730	31.64	25.34	29.44	45.71	39.22	37.01	0.976765	1.06223e-22	2.177e-21
CMN184C	NC_010140.1	463439	464347	+	hypothetical protein	4	0	0	2	5	0	0.2	0	0	0.1	0.16	0	0.976673	0.557992	0.657749
CMT579C	NC_010146.1	1470248	1472311	-	luminal binding protein BiP	1729	1957	1826	3170	3661	2259	31.03	31.63	30.31	56.18	41.67	34.67	0.976195	2.56239e-13	2.47814e-12
CME173C	NC_010131.1	460410	461207	-	retroelement	2	1	1	2	5	0	0.12	0.05	0.06	0.12	0.19	0	0.976105	0.557426	0.657244
CMQ096C	NC_010143.1	220383	221285	-	phosphopantothenatecysteine ligase	430	337	493	619	866	597	21.65	15.2	22.82	30.52	27.51	25.62	0.975466	1.64184e-15	1.88297e-14
CMS267C	NC_010145.1	673086	676529	+	phosphatidylinositol 4-kinase	9493	8171	9053	13132	18452	12631	96.51	74.93	85.25	132.12	119.13	109.91	0.975132	6.97216e-22	1.34629e-20
CMI180C	NC_010135.1	498899	500509	+	similar to mitochondrial magnesium transporter Mrs2p	7825	6927	7032	10253	15829	10231	187.51	149.37	155.67	242.26	240.32	209.53	0.975021	2.13407e-21	3.9463e-20
CMT581C	NC_010146.1	1473962	1475962	-	hypothetical protein, conserved	1088	746	1041	1577	1922	1213	20.23	12.49	17.9	28.95	22.66	19.29	0.972805	4.98765e-13	4.62662e-12
CMN295C	NC_010140.1	724792	727317	+	ATP-binding cassette, sub-family G	12160	10116	11844	17009	23614	15724	173.72	130.26	156.6	240.21	214.08	192.18	0.972705	8.24664e-20	1.3649e-18
CMC045C	NC_010129.1	107708	108094	+	60S ribosomal protein L40, ubiquitin fusion protein	2349	2705	2793	3122	5660	4331	596.25	594.01	628.17	736.92	875.66	915.9	0.972573	4.06324e-15	4.4617e-14
CMH076C	NC_010134.1	201369	201872	-	similar to FKBP-type peptidyl-prolyl cis-trans isomerase	229	225	268	305	478	409	30.39	26.37	32.2	38.8	39.46	45.85	0.97249	2.72673e-12	2.32427e-11
CMS143C	NC_010145.1	371904	372299	-	hypothetical protein	429	415	471	559	936	688	101.81	85.43	99.32	123.85	135.75	136.27	0.970359	1.98915e-19	3.19898e-18
CMW005C	NC_000887.3	1398	2012	+	NADH dehydrogenase subunit 6	639	973	639	1031	1446	1241	58.3	78.95	53.18	91.13	82.64	96.07	0.969949	1.6724e-09	1.09633e-08
CMK148T	NC_010137.1	401722	403237	+	hypothetical transcript	4019	4060	4209	5605	8440	6255	103.59	94.14	100.19	142.39	137.79	137.77	0.968415	1.96119e-23	4.15435e-22
CMK234T	NC_010137.1	636167	638935	-	hypothetical transcript	3322	3104	3324	4646	6737	4698	42.86	36.11	39.7	59.28	55.17	51.87	0.967316	1.9988e-24	4.46739e-23
CMQ443C	NC_010143.1	1149323	1150390	-	similar to alkane 1-monooxygenase	4701	4167	4255	6287	9435	5972	188.38	149.83	157.04	247.36	238.89	204.18	0.96426	5.02161e-21	8.82591e-20
CMH143C	NC_010134.1	351643	352251	-	hypothetical protein	57	53	35	51	112	79	5.29	4.37	2.96	4.58	6.51	6.22	0.963256	4.94021e-05	0.000172588
CMI312C	NC_010135.1	537597	538850	+	hypothetical protein	4353	3807	4454	6363	8681	5651	141.78	111.41	133.81	203.9	178.89	157.17	0.962897	6.33713e-20	1.05811e-18
CMR384C	NC_010144.1	927555	932324	-	ubiquitin-specific protease	6822	6106	6296	9747	13215	8582	48.96	39.55	41.88	69.29	60.26	52.74	0.962247	2.08796e-19	3.3484e-18
CMH190C	NC_010134.1	493242	493850	-	similar to histidine triad protein	311	265	326	413	689	395	28.86	21.87	27.59	37.12	40.04	31.1	0.961711	1.2396e-13	1.22173e-12
CMS056C	NC_010145.1	136996	138315	+	CTP:phosphatidate cytidylyltransferase, phosphatidate cytidylyltransferase	2593.05	2396.81	2184.64	3346.99	5084.25	3397.26	79.2	65.8	61.57	100.63	98.28	88.62	0.960538	4.79956e-21	8.46183e-20
CMQ313C	NC_010143.1	810649	811794	-	hypothetical protein	1219	1205	1206	1780	2437	1726	44.55	39.54	40.62	63.93	56.3	53.83	0.960016	2.05937e-28	6.75784e-27
CMP119C	NC_010142.1	294419	296074	-	GTP cyclohydrolase II / 3,4-dihydroxy-2-butanone 4-phosphate synthase	2512	2396	2745	3605	4833	4002	58.25	50.01	58.82	82.45	71.02	79.33	0.959419	1.0926e-21	2.07448e-20
CMR293C	NC_010144.1	705339	706031	+	hypothetical protein	23	27	15	33	46	28	1.72	1.8	1.03	2.4	2.16	1.78	0.957208	0.000603391	0.00171016
CMS128C	NC_010145.1	330383	333043	-	ATP-dependent Clp protease, ATP-binding subunit ClpB	1224	1300	1190	1996	2461	1597	16.5	15.8	14.85	26.61	21.06	18.42	0.9565	7.93894e-18	1.12113e-16
CMC145C	NC_010129.1	344354	344956	-	60S ribosomal protein L9	1008	991	1197	1611	2086	1498	95.18	83.18	103.05	147.25	123.32	119.97	0.955502	1.39958e-21	2.63093e-20
CMW039C	NC_000887.3	22234	23082	-	30S ribosomal protein S3	1689	2820	3121	3489	5585	3548	92.86	138.76	157.6	187.6	193.53	166.16	0.953402	1.22877e-07	6.3647e-07
CMB094C	NC_010128.1	271517	272611	+	hypothetical protein, conserved	640	635	735	871	1447	987	24.82	22.1	26.26	33.17	35.46	32.66	0.953239	7.52895e-21	1.31513e-19
CMR125C	NC_010144.1	324709	328143	+	similar to nucleoporin complex subunit	9960	7399	9340	12719	18613	12191	101.55	68.04	88.2	128.33	120.51	106.39	0.951353	6.2483e-17	8.11708e-16
CMS048C	NC_010145.1	121497	122513	+	hypothetical protein, conserved	1811	1631	1819	2550	3368	2596	77.46	62.57	71.62	107.02	90.98	94.71	0.951227	4.41616e-27	1.26619e-25
CMP257C	NC_010142.1	646035	647597	+	hypothetical protein	1296	1198	1274	2055	2423	1609	32.2	26.78	29.24	50.33	38.14	34.16	0.950641	2.96629e-18	4.32896e-17
CMI027C	NC_010135.1	81005	84121	+	probable AAA ATPase associated with peroxisome biosynthesis PEX1	4299	4053	4139	7527	7728	4781	48.71	41.41	43.43	84.37	55.6	46.36	0.949632	5.79541e-10	3.99279e-09
CMP262T	NC_010142.1	654267	656092	-	hypothetical transcript	4869	4845	4646	6569	9334	7405	100.65	90.18	88.78	134.02	122.32	130.88	0.949618	2.91286e-21	5.30009e-20
CMN093T	NC_010140.1	241676	243140	-	hypothetical transcript	4873	4836	5237	6617	10439	7373	130.92	116.86	129.91	175.16	177.61	169.25	0.948128	1.1472e-21	2.17088e-20
CML254C	NC_010138.1	654021	654272	+	hypothetical protein	33	25	34	44	65	41	69.24	39.24	55.31	73.02	75	66.5	0.947117	7.63612e-05	0.00025773
CMD186C	NC_010130.1	490907	491698	+	similar to small multidrug export protein qacE	744	641	632	1066	1268	912	45.29	34.88	35.29	63.37	48.6	47.26	0.946978	6.58544e-17	8.53551e-16
CMS387C	NC_010145.1	977502	978353	+	similar to PRIP-interacting protein with methyltransferase domain	1671	1576	1742	2263	3571	2326	91.4	77.16	87.52	121.07	123.12	108.38	0.946618	2.82229e-26	7.45216e-25
CMS430C	NC_010145.1	1071042	1073294	+	protein phosphatase 2A B55 regulatory subunit	10698	9424	11126	14627	21777	14388	173.77	137.93	167.2	234.74	224.4	199.9	0.943505	6.38375e-20	1.06277e-18
CMC008C	NC_010129.1	18425	18847	+	NADH dehydrogenase I alpha subcomplex 7	1618	1935	1598	2142	3468	2777	321	335.18	283.63	400.54	423.19	461.84	0.94227	5.11882e-16	6.14366e-15
CMH056C	NC_010134.1	158714	160786	+	protein kinase YAK1	6426	5266	5505	8433	12083	7408	114.74	84.7	90.91	148.71	136.84	113.13	0.941869	7.65389e-17	9.87525e-16
CMT169C	NC_010146.1	435122	436423	-	methionyl aminopeptidase	2389	2254	2509	3636	4661	3216	74.23	62.94	71.92	111.19	91.65	85.34	0.941004	2.64516e-20	4.49598e-19
CMI249C	NC_010135.1	663647	664645	-	similar to syntaxin	3344	2733	3422	4516	6484	4358	146.52	107.38	138	194.09	179.4	162.85	0.940628	9.22468e-20	1.51793e-18
CMN171C	NC_010140.1	437898	438296	-	hypothetical protein	60	41	50	73	85	83	13.94	8.27	10.33	15.85	12.08	16.1	0.938538	7.68584e-06	3.0967e-05
CMR362C	NC_010144.1	875837	878785	+	hypothetical protein, conserved	4850	4010	4779	6662	8458	6639	58.39	43.53	53.27	79.33	64.64	68.39	0.936347	2.65693e-19	4.22504e-18
CMS345C	NC_010145.1	884910	886565	+	Sps1-like serine/threonine kinase	4302	3611	4232	6139	8461	5005	99.77	75.36	90.68	140.41	124.33	99.21	0.935468	7.98534e-16	9.38567e-15
CMK264T	NC_010137.1	718727	720721	-	hypothetical transcript	4454	3890	4125	6166	8008	5790	83.11	65.37	71.18	113.6	94.75	92.38	0.934914	2.1438e-20	3.65476e-19
CMG180C	NC_010133.1	466651	471207	-	similar to key negative regulator of the Notch pathway SEL1L	2370	2034	1998	3550	4047	2610	17.85	13.83	13.95	26.48	19.37	16.83	0.934286	2.82036e-13	2.70916e-12
CMC053C	NC_010129.1	122628	123195	+	60S ribosomal protein L35	210	251	282	343	495	357	48.78	50.61	58.25	74.47	70.32	69.25	0.930336	1.88266e-11	1.48649e-10
CMI276C	NC_010135.1	727432	731493	-	probable inositol polyphosphate-5-phosphatase	4424	3375	4103	5875	7610	5462	37.67	25.93	32.37	49.52	41.16	39.81	0.929356	1.88319e-17	2.56992e-16
CMT370C	NC_010146.1	918331	918780	+	hypothetical protein	43	22	51	50	63	70	7.32	3.29	7.81	8.08	6.63	10.03	0.928611	0.000490404	0.00141787
CMR291C	NC_010144.1	701239	703302	-	ATP-binding cassette, sub-family G, member 2	470.39	418.87	404.61	620.85	875.25	579.43	8.44	6.77	6.72	11	9.96	8.89	0.926958	1.38951e-17	1.91463e-16
CMR012C	NC_010144.1	33664	35199	+	UDP-sulfoquinovose synthase, chloroplast precursor	1896	1739	2165	2824	3628	2759	48.1	39.69	50.73	70.62	58.31	59.82	0.926197	6.31075e-21	1.10574e-19
CMT380C	NC_010146.1	943847	945175	-	tRNA (5-methylaminomethyl-2-thiouridylate)-methyltransferase	1843	1652	1856	2687	3503	2345	55.82	44.97	51.87	80.11	67.15	60.66	0.925908	9.9138e-22	1.89497e-20
CMK276T	NC_010137.1	762870	764448	+	hypothetical transcript	6673	7242	6563	8637	12677	11340	163.79	159.93	148.8	209	197.12	237.87	0.925821	7.62969e-15	8.20336e-14
CMJ303C	NC_010136.1	793196	794404	-	hypothetical protein	1014	940	1097	1418	1745	1644	34.59	28.81	34.51	47.57	37.65	47.88	0.924994	6.50826e-18	9.23684e-17
CMQ353C	NC_010143.1	918920	919273	+	ring-box protein 1	139	145	208	212	319	254	47.19	42.02	61.71	65.66	65.16	71.21	0.92292	5.45909e-08	2.96567e-07
CMA104T	NC_010127.1	315358	318347	-	hypothetical transcript	6027	5039	5725	7817	11760	7367	71.47	53.88	62.86	91.69	88.53	74.76	0.922274	1.85526e-18	2.74996e-17
CMM092T	NC_010139.1	211932	213397	+	hypothetical transcript	3782.38	3892.48	4135.69	5089.54	8514.54	5467.83	101.54	93.98	102.51	134.62	144.75	125.41	0.921439	5.26018e-19	8.22647e-18
CMN066C	NC_010140.1	153244	154581	+	hypothetical protein, conserved	942	873	866	1209	1909	1192	28.29	23.57	24	35.75	36.29	30.58	0.919821	2.5719e-22	5.10581e-21
CMT164T	NC_010146.1	421495	423411	+	hypothetical transcript	310	236	330	487	502	380	6.06	4.15	5.96	9.39	6.22	6.35	0.919041	7.19533e-09	4.35478e-08
CMG005C	NC_010133.1	12907	14523	+	chaperonin containing TCP1, subunit 6a	1410.53	1195.9	1601.42	1725.44	2767.66	2206.04	33.65	25.67	35.3	40.59	41.83	44.98	0.918491	1.74032e-18	2.59312e-17
CMR057C	NC_010144.1	152840	154822	-	ubiquitin-specific protease	5997	4635	5922	7661	11224	7481	112.68	78.43	102.89	142.12	133.73	120.2	0.918059	4.12527e-17	5.4211e-16
CMT347C	NC_010146.1	871340	875329	-	hypothetical protein	6540	5310	5091	8167	12325	6736	56.76	41.58	40.93	70.17	67.94	50.04	0.917788	2.31899e-12	1.99166e-11
CMS335C	NC_010145.1	860700	863396	-	hypothetical protein	7195	6609	7160	10114	13363	9623	95.57	79.14	88.04	132.84	112.67	109.37	0.912883	1.25839e-19	2.0411e-18
CME095C	NC_010131.1	265338	268157	+	phosphoenolpyruvate carboxylase	2296	2044	2377	3922	4093	2486	29.03	23.3	27.83	49.05	32.85	26.9	0.912203	1.17531e-09	7.84048e-09
CMG178C	NC_010133.1	455840	457330	-	squalene synthase	5506	4832	6487	7572	11493	7684	144.8	114.3	157.54	196.24	191.43	172.67	0.911704	5.20098e-16	6.22911e-15
CMS179C	NC_010145.1	472422	473480	-	similar to protein phosphatase 2C	3403	3711	3497	4665	6764	5358	137.9	134.93	130.51	185.59	173.18	185.24	0.90976	1.61608e-18	2.42071e-17
CMD066C	NC_010130.1	167564	168292	+	hypothetical protein	1294	1099	1053	1713	2220	1501	89.35	67.75	66.61	115.26	96.39	88.15	0.90972	3.76211e-18	5.43447e-17
CME052C	NC_010131.1	146575	147642	-	hypothetical protein	1862	1797	1988	2557	3575	2770	74.61	64.61	73.37	100.61	90.52	94.7	0.90887	9.05951e-25	2.07382e-23
CMB081C	NC_010128.1	225690	228347	-	hypothetical protein, conserved	8251	7605	9430	10965	16375	12584	111.38	92.55	117.83	146.36	140.3	145.35	0.908028	8.16952e-18	1.15083e-16
CML327C	NC_010138.1	824563	826179	+	hypothetical protein	3998	3399	3196	5160	6630	4802	95.38	72.97	70.44	121.39	100.22	97.91	0.903645	3.89407e-16	4.71357e-15
CMT109C	NC_010146.1	292590	294917	+	similar to cyclin M2	1876	1546	1766	2485	3316	2336	29.37	21.81	25.58	38.44	32.93	31.28	0.903067	2.92326e-22	5.78235e-21
CMS028C	NC_010145.1	67293	69458	-	hypothetical protein	6765	5340	6439	8646	12412	8141	114.9	81.71	101.17	145.06	133.72	118.26	0.90168	5.67727e-17	7.39217e-16
CMK142T	NC_010137.1	383609	386548	-	hypothetical transcript	93477	109607	103495	118036	200293	166556	1129.08	1193.79	1157.46	1410.23	1535.89	1721.6	0.900395	5.67212e-12	4.69397e-11
CMW047C	NC_000887.3	24600	24830	+	ATP synthase F0 subunit 9	2845	4953	3859	5253	7127	5956	11709.5	14440.2	11792.4	16500.9	15842.7	18666.7	0.900216	1.72164e-07	8.711e-07
CMS180C	NC_010145.1	474353	476350	-	hypothetical protein, conserved	4180	3559	4316	5415	8142	5445	77.86	59.71	74.34	99.59	96.17	86.73	0.899665	2.91682e-19	4.62535e-18
CMK009C	NC_010137.1	21492	24242	+	hypothetical protein	7994	6989	8868	11138	15868	10474	103.88	81.88	106.68	143.13	130.89	116.47	0.898659	1.44651e-16	1.84121e-15
CML030C	NC_010138.1	66055	67338	-	DnaJ homolog, subfamily A	6901	5861	6844	8547	13837	8669	218.19	166.53	199.62	265.92	276.83	234.06	0.897941	1.13645e-17	1.58128e-16
CMI187C	NC_010135.1	510083	510574	-	similar to ribonuclease P protein subunit RPR2	436	331	541	622	804	607	60.86	40.75	68.28	83.06	69.72	71.5	0.897234	1.18733e-10	8.84574e-10
CMS177C	NC_010145.1	465495	466184	-	hypothetical protein	1169	1058	972	1415	2148	1474	88.05	71.06	66.98	103.68	101.62	94.36	0.896076	2.93584e-21	5.32484e-20
CMP332C	NC_010142.1	832702	833391	-	similar to fibrillin	1916	1894	2018	2428	4116	2675	144.31	127.22	139.07	177.9	194.72	171.24	0.892362	2.71108e-21	4.96478e-20
CMW002C	NC_000887.3	434	1231	+	succinate dehydrogenase iron-sulfur protein	36299	45987	37758	54198	79736	54984	2184.9	2475.1	2085.37	3186.27	3022.35	2817.58	0.891401	2.58944e-12	2.21056e-11
CMH233C	NC_010134.1	595880	597187	-	probable tRNA splicing endonuclease subunit Sen34	383	268	343	444	618	482	11.83	7.44	9.78	13.5	12.08	12.72	0.891285	8.86191e-13	7.97291e-12
CMQ412C	NC_010143.1	1073003	1075141	-	similar to psbB mRNA maturation factor Mbb1	2650	2588	3072	3675	5374	3930	45.66	40.17	48.96	62.54	58.73	57.91	0.890421	5.47933e-19	8.52223e-18
CMP022C	NC_010142.1	57407	59734	-	hypothetical protein	2320	1989	2129	2967	4092	2963	36.32	28.06	30.84	45.9	40.64	39.68	0.890148	1.51766e-22	3.06611e-21
CMO218C	NC_010141.1	565428	566789	+	shaggy protein kinase	8443	8285	8682	11629	17181	10961	248.05	218.82	235.4	336.39	319.51	275.06	0.885631	6.9712e-18	9.86921e-17
CMM142C	NC_010139.1	326390	326680	+	hypothetical protein	25	36	30	37	71	36	20.55	23.87	20.41	25.83	33.51	23.66	0.884593	0.000533919	0.00153007
CMK139C	NC_010137.1	378985	379887	-	enoyl-CoA hydratase, mitochondrial precursor	61	60	61	101	114	67	3.07	2.71	2.82	4.98	3.62	2.88	0.883803	2.76346e-05	0.000101019
CMQ298T	NC_010143.1	769165	771837	+	hypothetical transcript	232748	220469	241966	282997	446302	352175	3122.41	2666.36	3004.8	3753.93	3800.2	4042.51	0.882876	1.75753e-16	2.20742e-15
CMT349C	NC_010146.1	877238	877576	-	hypothetical protein	496	490	463	568	975	722	198.07	165.57	160.15	204.43	232.35	236.75	0.880933	3.46745e-15	3.87494e-14
CMP280C	NC_010142.1	693327	694256	-	hypothetical protein, conserved	2764	2821	2578	3592	5605	3564	133.58	122.16	114.58	170.08	170.92	146.83	0.87823	2.55029e-17	3.44714e-16
CMQ260C	NC_010143.1	668991	672944	+	unknown kinase with aarF domain	28599	26073	29634	38385	56278	36336	250.61	206.14	240.59	333	313.26	272.58	0.877894	8.75425e-17	1.12439e-15
CMI159C	NC_010135.1	437460	438260	-	hypothetical protein, conserved	424	397	485	616	709	663	25.38	21.25	26.64	36.02	26.73	33.79	0.877654	1.92363e-12	1.66725e-11
CMG099C	NC_010133.1	254112	255554	-	hypothetical protein, conserved	3923	3306	2710	4361	6983	4184	107.36	81.36	68.47	117.57	121.01	97.83	0.874712	3.22497e-11	2.51141e-10
CML115C	NC_010138.1	257009	257617	-	similar to diphosphoinositol polyphosphate phosphohydrolase	1481	1570	1541	2017	3080	2044	137.44	129.54	130.43	181.27	179.01	160.92	0.874558	2.8206e-21	5.14872e-20
CMN111C	NC_010140.1	288813	290087	+	similar to protein disulfide isomerase-related protein P5 precursor	1474	1291	1408	1822	2655	1962	47.02	37	41.43	57.19	53.58	53.44	0.874202	4.00938e-26	1.04024e-24
CMP081C	NC_010142.1	198429	199205	-	hypothetical protein, conserved	6352	6554	6539	8322	12961	8927	397.87	366.93	375.65	508.8	511.03	475.92	0.873416	3.03899e-18	4.41236e-17
CMP318C	NC_010142.1	803091	804284	+	sphingolipid delta 4 desaturase protein DES-1	3159	2648	3321	4055	5917	4111	109.51	82.44	106.14	138.21	129.72	121.65	0.873004	5.32167e-18	7.59073e-17
CMA020T	NC_010127.1	55693	58263	-	hypothetical transcript	5771.88	4642.06	5047.29	7430.37	10233.9	6201.71	80.85	58.61	65.44	102.9	90.98	74.33	0.871991	7.48367e-14	7.51943e-13
CMT232C	NC_010146.1	579588	581222	-	protoheme IX farnesyltransferase	4387	3746	3781	5549	7761	5072	103.29	79.37	82.25	128.84	115.78	102.07	0.871809	9.73055e-17	1.24696e-15
CMJ025T	NC_010136.1	82288	84485	+	hypothetical transcript	5710	5519	5393	6844	11363	7671	95.38	83.06	83.34	112.94	120.4	109.6	0.871727	1.14823e-17	1.59377e-16
CMT369C	NC_010146.1	917238	918602	-	similar to O-demethylpuromycin-O-methyltransferase	1901	1813	2215	2455	3683	2974	55.7	47.75	59.89	70.82	68.31	74.43	0.870395	1.79349e-18	2.66535e-17
CMK122C	NC_010137.1	334425	335264	-	hypothetical protein	1168	1169	1249	1517	2271	1736	65.21	58.4	64.04	82.82	79.9	82.55	0.869764	8.26668e-23	1.71277e-21
CMM316C	NC_010139.1	798360	802733	-	homeotic gene regulator BRAHMA	9781	7935	8644	12200	16933	11365	76.96	56.34	63.02	95.06	84.64	76.56	0.868666	3.32972e-16	4.03906e-15
CMW035C	NC_000887.3	20546	20809	-	30S ribosomal protein S14	1	3	1	1	4	3	1.51	3.48	1.2	1.22	3.36	3.54	0.868437	0.590193	0.688147
CMO319C	NC_010141.1	792283	793956	-	hypothetical protein, conserved	3306	2901	3098	4196	6062	4060	75.69	59.78	65.54	94.75	87.95	79.45	0.866554	5.23302e-19	8.20658e-18
CMM095T	NC_010139.1	218919	220570	+	hypothetical transcript	3692.62	3511.52	3708.31	4573.46	7165.46	5100.17	85.88	73.5	79.69	104.9	105.6	101.38	0.866407	1.00527e-19	1.64464e-18
CMN165C	NC_010140.1	415495	415905	-	histone H3	5154.32	5548.63	5438.3	9645.23	9228.38	5510.12	1103.08	1033.94	1038.3	1938.08	1211.4	986.69	0.866044	1.0417e-06	4.71591e-06
CMQ358C	NC_010143.1	930901	931674	+	similar to candidate tumor suppressor	1555	1693	1711	1987	3125	2517	97.97	95.33	98.86	122.18	123.93	134.96	0.865588	4.75694e-18	6.80231e-17
CMR184T	NC_010144.1	446635	449212	+	hypothetical transcript	1306.44	1408.13	1284.15	1984.4	2403.17	1712.36	18.24	17.73	16.6	27.4	21.3	20.46	0.865267	1.49421e-16	1.88922e-15
CMT602C	NC_010146.1	1525781	1527277	-	similar to lanthionine synthetase	496	472	579	670	952	744	12.98	11.11	13.99	17.28	15.78	16.64	0.864737	5.01029e-16	6.02614e-15
CMH119C	NC_010134.1	290311	290958	+	20S core proteasome subunit beta 4	1172	1097	1234	1598	2225	1544	97.83	81.55	94.1	129.49	116.5	109.45	0.863824	1.50773e-22	3.05693e-21
CMJ310T	NC_010136.1	814569	818789	+	hypothetical transcript	36949	32350	37853	59173	65010	38276	301.95	238.55	286.63	478.81	337.5	267.79	0.863285	1.4996e-08	8.76751e-08
CME197C	NC_010131.1	514856	516472	-	chaperonin containing TCP1, subunit 6a	1464.47	1258.1	1540.58	1840.56	2617.34	2046.96	34.94	27.01	33.95	43.3	39.56	41.74	0.863081	2.16267e-22	4.33833e-21
CMR306C	NC_010144.1	732653	736657	-	phospholipid-transporting ATPase IA	13152	12237	13090	18207	24474	16213	113.68	95.43	104.83	155.8	134.38	119.97	0.863063	5.22578e-16	6.24564e-15
CMC051C	NC_010129.1	118676	121174	+	similar to programmed cell death 6 interacting protein	1912	1607	1780	2570	3245	2245	27.64	20.94	23.82	36.73	29.77	27.77	0.861727	3.002e-18	4.36983e-17
CMJ101C	NC_010136.1	295921	296640	+	small heat shock protein, hsp20 family	226	203	198	278	448	245	15.91	12.76	12.77	19.07	19.83	14.67	0.86097	6.14998e-09	3.77035e-08
CMR223T	NC_010144.1	548398	551163	-	hypothetical transcript	3977	3834	4222	5005	7772	5690	51.37	44.65	50.49	63.94	63.73	62.89	0.860579	5.72338e-19	8.8775e-18
CMS165C	NC_010145.1	437860	439194	-	hypothetical protein	3375	3330	3706	4647	6486	4753	101.64	90.15	102.99	137.77	123.63	122.26	0.859532	1.05595e-18	1.59856e-17
CML268C	NC_010138.1	696116	697774	-	hypothetical protein, conserved	841	768	865	1138	1488	1133	19.46	15.99	18.49	25.97	21.82	22.41	0.859499	4.74817e-21	8.39731e-20
CMM255T	NC_010139.1	640283	642024	+	hypothetical transcript	2223	2226	2729	2977	4212	3698	48.56	43.77	55.09	64.16	58.32	69.06	0.858533	2.23138e-14	2.32859e-13
CME075C	NC_010131.1	214010	215467	+	hypothetical protein	2807	2232	2913	3622	4660	3723	75.86	54.25	72.68	96.44	79.75	85.96	0.857429	1.81061e-15	2.06818e-14
CMM275C	NC_010139.1	690205	691572	+	hypothetical protein	2180	1898	2889	2814	4508	3329	63.7	49.86	77.91	80.96	83.38	83.09	0.857116	1.18241e-11	9.49441e-11
CMG091T	NC_010133.1	238820	240308	-	hypothetical transcript	14	12	21	19	30	23	0.37	0.28	0.51	0.49	0.5	0.52	0.856784	0.00651433	0.0146173
CMO344C	NC_010141.1	845363	848674	-	similar to acetohydroxy acid synthase, large subunit	5003	4572	4969	7073	8859	6118	53.06	43.74	48.81	74.23	59.67	55.54	0.856738	1.22389e-15	1.42086e-14
CMS157C	NC_010145.1	415926	416657	-	hypothetical protein	2408	2216	3020	3174	4845	3638	165.22	135.75	189.83	212.23	209.04	212.31	0.856056	4.17861e-14	4.27423e-13
CMT596T	NC_010146.1	1508955	1510741	-	hypothetical transcript	784	850	849	1243	1539	991	16.62	16.22	16.64	26	20.68	17.96	0.854873	1.18794e-13	1.17286e-12
CMQ401R	NC_010143.1	1042287	1044075	+	18S ribosomal RNA	12831.8	31327.6	15468	37007.6	30445.2	21959.1	271.69	597.15	302.72	773.18	408.6	397.48	0.854847	0.00416813	0.00974166
CMQ331C	NC_010143.1	849094	853617	+	similar to DEAH-box RNA helicase Dhr1	3981	3255	3867	5623	6395	4639	30.22	22.3	27.2	42.27	30.84	30.15	0.852946	9.12318e-13	8.18204e-12
CMB121C	NC_010128.1	335351	337777	+	hypothetical protein, conserved	5647	4808	4798	6824	10374	6190	84.36	64.73	66.33	100.76	98.34	79.11	0.852607	2.3759e-14	2.47486e-13
CMO098C	NC_010141.1	247686	249719	+	threonine--tRNA ligase, chloroplast or mitochondrial	17838	15488	16147	20781	33951	21236	325.51	254.58	272.51	374.49	392.91	331.41	0.851286	1.56168e-15	1.79831e-14
CMH024C	NC_010134.1	72832	74112	+	chloroplast peptide chain release factor RF-1	946	1093	1087	1537	1931	1273	30	31.15	31.8	47.96	38.74	34.47	0.851146	1.16551e-13	1.15675e-12
CMS159C	NC_010145.1	418810	420312	-	UTP--glucose-1-phosphate uridylyltransferase	274	219	292	348	420	405	7.14	5.13	7.02	8.93	6.93	9.01	0.850393	5.93453e-09	3.65656e-08
CMS090C	NC_010145.1	227149	228054	+	hypothetical protein, conserved	1655	1529	1909	2143	3359	2268	82.96	68.65	87.97	105.19	106.21	96.89	0.849358	6.03165e-19	9.33015e-18
CMK242C	NC_010137.1	663405	667520	+	unknown RNA-binding protein, conserved	7244	7171	7690	9752	14598	9385	60.81	54.32	59.81	81.05	77.85	67.45	0.848611	1.4814e-16	1.88141e-15
CMQ455T	NC_010143.1	1175014	1176731	-	hypothetical transcript	1019	931	1064	1290	1975	1325	22.63	18.61	21.83	28.26	27.79	25.15	0.847865	2.05326e-21	3.80926e-20
CMI058C	NC_010135.1	166550	168583	-	ATP-binding cassette, sub-family E, member 1	2532	2162	2643	3173	4527	3390	46.2	35.54	44.6	57.18	52.39	52.9	0.847777	7.39274e-19	1.13429e-17
CMO150C	NC_010141.1	386845	387687	+	hypothetical protein, conserved	2205	1956	2208	3123	3980	2514	122.47	97.22	112.63	169.63	139.32	118.94	0.846684	4.66634e-15	5.09325e-14
CMH132C	NC_010134.1	322834	323907	-	succinyl-CoA synthetase alpha chain	530	481	555	651	937	770	21.08	17.17	20.33	25.43	23.55	26.13	0.843544	4.92285e-16	5.93355e-15
CMD026C	NC_010130.1	78180	78704	-	RNA polymerase II subunit G	429	441	500	584	865	624	52.43	47.68	55.43	68.59	65.87	64.48	0.84242	6.5604e-16	7.79151e-15
CMH101C	NC_010134.1	242975	245695	-	hypothetical protein	3339.67	2753.51	3074.96	3962.33	6103.88	3863.06	43.93	32.65	37.44	51.54	50.96	43.48	0.842239	1.48713e-16	1.88447e-15
CMM149T	NC_010139.1	342947	345153	+	hypothetical transcript	1490	1320	1481	1884	2661	1922	24.77	19.77	22.78	30.95	28.07	27.33	0.841393	5.4707e-24	1.18539e-22
CMR499T	NC_010144.1	1230092	1232195	-	hypothetical transcript	6237	6278	6009	7336	11936	8842	109.49	99.29	97.57	127.2	132.91	132.76	0.840128	6.23172e-16	7.43224e-15
CMH273C	NC_010134.1	706531	707988	+	similar to nuclear import protein NPL4	3575	3386	3846	4702	6098	5315	96.61	82.29	95.96	125.19	104.36	122.72	0.839561	9.14013e-16	1.06767e-14
CMM123T	NC_010139.1	286353	288244	-	hypothetical transcript	18863	21493	21381	25926	38892	28598	374.17	383.92	392.12	507.65	489.13	485.05	0.839556	2.7259e-14	2.82906e-13
CMG168C	NC_010133.1	426656	428389	-	probable purple acid phosphatase protein	28	12	14	18	38	26	0.61	0.24	0.28	0.39	0.53	0.49	0.837147	0.00749872	0.0165256
CMK190T	NC_010137.1	525983	527810	+	hypothetical transcript	3488	3309	3512	4329	6220	4913	72.01	61.51	67.03	88.21	81.41	86.72	0.836128	2.72368e-18	4.02665e-17
CMO316C	NC_010141.1	786026	788716	+	hypothetical protein	5769	5184	5783	7298	10420	7432	76.82	62.23	71.28	96.09	88.07	84.68	0.835988	5.43193e-18	7.72859e-17
CMR045C	NC_010144.1	124762	125055	-	similar to protein phosphatase 1, regulatory subunit 11	85	93	97	101	172	142	66	58.5	62.57	66.93	76.92	88.34	0.83583	1.85894e-06	8.16813e-06
CMS162C	NC_010145.1	430086	431141	+	hypothetical protein	6	9	4	10	15	4	0.24	0.33	0.15	0.4	0.39	0.14	0.833229	0.0836616	0.137586
CMO141C	NC_010141.1	365404	366198	+	probable adrenodoxin	592	590	524	692	1081	798	35.83	31.93	29.1	40.91	41.2	41.12	0.833025	1.88776e-15	2.15197e-14
CMH220C	NC_010134.1	564690	567746	+	retromer component VPS35	4384	3292	3660	5191	7295	4510	50.74	34.36	39.22	59.43	53.6	44.67	0.830312	1.15543e-12	1.02013e-11
CMD110C	NC_010130.1	269221	272067	+	probable telomerase reverse transcriptase	2988	2677	2984	3827	5534	3620	37.39	30.2	34.57	47.36	43.96	38.76	0.829571	2.88019e-17	3.8746e-16
CML082C	NC_010138.1	187139	188185	+	hypothetical protein	1900	1709	1834	2424	3384	2332	78.17	63.08	69.48	97.89	87.95	81.85	0.828733	3.64283e-21	6.50325e-20
CMQ371C	NC_010143.1	965327	966940	+	hypothetical protein, conserved	1120	936	1038	1342	1880	1393	26.78	20.14	22.93	31.64	28.48	28.47	0.828523	1.23009e-20	2.12903e-19
CME036C	NC_010131.1	100613	101605	+	hypothetical protein	2415	2198	2920	3029	4845	3442	106.68	87.06	118.71	131.23	135.14	129.67	0.828498	2.01441e-14	2.11774e-13
CMP195C	NC_010142.1	492638	494014	-	similar to bestrophin	684.91	1042	691.9	1532.26	1017	933	19.87	27.15	18.53	43.73	18.66	23.1	0.827743	0.000619378	0.0017511
CMM140C	NC_010139.1	321343	321897	-	similar to alpha-hemolysin	674	654	594	763	1206	911	74	63.65	59.29	80.77	82.68	84.69	0.825438	1.66206e-15	1.90232e-14
CMB074C	NC_010128.1	204704	205798	+	hypothetical protein, conserved	3938	3822	3962	4811	7602	5197	152.7	133.01	141.53	183.23	186.3	171.96	0.824851	9.29943e-18	1.30675e-16
CMJ111C	NC_010136.1	324351	324764	-	similar to ethylene-responsive transcription coactivator	423	468	436	484	751	737	88.78	85.6	81.7	95.48	96.77	129.5	0.824822	4.02626e-09	2.52564e-08
CMM199C	NC_010139.1	498328	498852	+	hypothetical protein	216	203	231	261	369	333	26.4	21.95	25.61	30.66	28.1	34.41	0.823488	3.26597e-09	2.06239e-08
CMP222C	NC_010142.1	561421	563064	-	probable ATP-dependent RNA helicase ROK1	1520	1374	1578	1944	2771	1946	35.56	28.92	34.1	44.84	41.07	38.91	0.82261	1.1205e-22	2.28816e-21
CMQ026C	NC_010143.1	59053	59757	+	ubiquitin carboxy-terminal hydrolase L3	584	598	791	800	1097	1013	42.5	38.83	52.7	56.68	50.17	62.68	0.822014	3.23413e-10	2.2893e-09
CMR449C	NC_010144.1	1106430	1111019	-	hypothetical protein	1283	1090	1138	1724	2382	1160	9.59	7.35	7.88	12.76	11.31	7.42	0.821098	6.18975e-09	3.79064e-08
CMQ264C	NC_010143.1	681347	683611	+	glycerol-3-phosphate transporter	1693	1503	1696	2127	2920	2201	27.33	21.87	25.33	33.93	29.91	30.4	0.820521	3.44647e-21	6.2113e-20
CME101C	NC_010131.1	281092	284901	+	RNA polymerase III second largest subunit	1870	1526	1531	2225	3001	2080	17.05	12.55	12.93	20.08	17.38	16.24	0.820034	1.20552e-16	1.53791e-15
CMR178C	NC_010144.1	435421	435651	+	cytochrome c reductase ubiquinone-binding protein	22	18	36	44	36	31	90.55	52.48	110.01	138.21	80.02	97.16	0.819753	0.00524324	0.0119782
CME078T	NC_010131.1	222387	224034	+	hypothetical transcript	6454	7070	7397	8149	12683	10296	150.53	148.4	159.41	187.45	187.45	205.26	0.818515	2.70279e-13	2.60064e-12
CMI114C	NC_010135.1	322050	324383	-	AMP deaminase	4012	3553	4433	5152	7429	5212	62.62	49.98	64.02	79.47	73.57	69.59	0.816501	7.0039e-16	8.30086e-15
CMT257C	NC_010146.1	636536	637222	+	small GTP-binding protein of Ran family	1292	1360	1357	1512	2448	2001	97.99	91.98	94.16	111.55	116.61	128.99	0.81577	1.94318e-16	2.41917e-15
CMN170C	NC_010140.1	419155	419508	-	histone H2A	8842.02	10074.7	9626.13	10837.9	19197.4	12870.8	3002.12	2919.69	2856.09	3356.72	3921.37	3608.49	0.813668	2.80847e-12	2.38678e-11
CMN174C	NC_010140.1	440794	441429	+	histone H2A	21295	22103.3	21052.9	25936.1	41849.6	28463.2	1834.29	1694.76	1655.93	2167.28	2260.14	2081.4	0.812654	1.73466e-14	1.83382e-13
CMV047C	NC_004799.1	29483	30565	+	photosystem II protein D1	5505245	6435732	6245462	7365142	11686104	8093783	216584	227220	226334	284555	290533	271693	0.812433	2.03861e-12	1.75884e-11
CML228C	NC_010138.1	574240	577278	+	similar to serine/threonine kinase KIN82	30565	26814	28715	38577	55404	33905	356.03	281.66	309.73	444.53	409.74	337.99	0.812315	3.14265e-13	2.98841e-12
CMN167C	NC_010140.1	432169	433698	+	RIO-like serine/threonine protein kinase	2159	1761	1873	2357	3581	2633	55.04	40.38	44.1	59.22	57.82	57.36	0.811476	9.92865e-19	1.51519e-17
CME127C	NC_010131.1	351271	352443	+	similar to fructose 1,6-bisphosphatase	1616	1524	1805	2204	2774	2258	57.31	48.53	59.01	76.83	62.21	68.35	0.811286	3.19701e-17	4.26043e-16
CMT476C	NC_010146.1	1197783	1199296	+	probable phosphate transporter Pht2	3754	3390	3647	4643	6610	4681	105.14	85.37	94.29	128.08	117.21	111.99	0.810195	1.25805e-17	1.74194e-16
CMQ227C	NC_010143.1	574510	575814	+	hypothetical protein	491	447	547	680	941	574	15.21	12.45	15.64	20.73	18.45	15.19	0.808401	7.8323e-12	6.43473e-11
CMO125C	NC_010141.1	312894	313787	+	phosphomethylpyrimidine kinase	1205	1120	1129	1554	1865	1599	61.54	51.23	53	77.71	60.08	69.6	0.804637	2.20229e-16	2.71202e-15
CMS007C	NC_010145.1	15136	15990	+	similar to 4-methyl-5(beta-hydroxyethyl)-thiazol monophosphate biosynthesis protein	1759	1834	1970	2293	3384	2516	95.73	89.34	98.48	122.07	116.09	116.65	0.804189	3.64939e-19	5.75489e-18
CMT138C	NC_010146.1	374504	375913	-	hypothetical protein	917	788	984	1167	1588	1180	25.82	19.95	25.57	32.36	28.3	28.38	0.80331	1.51444e-17	2.08172e-16
CMQ277C	NC_010143.1	719087	720841	-	hypothetical protein	1726	1570	1611	1990	2986	2239	37.38	30.6	32.24	42.52	40.98	41.45	0.802492	1.73023e-20	2.95859e-19
CMR454C	NC_010144.1	1118270	1119478	+	hypothetical protein	3340	3025	3349	4102	5745	4373	113.95	92.7	105.35	137.62	123.97	127.37	0.802124	1.63166e-17	2.23203e-16
CMR394C	NC_010144.1	962615	963778	+	hypothetical protein, conserved	2156.25	2032.32	2200.41	2880.2	3674.5	2763.12	77.23	65.36	72.64	101.4	83.21	84.47	0.801895	3.56878e-18	5.16836e-17
CMS273C	NC_010145.1	688237	689628	+	hypothetical protein, conserved	3151	2984	3187	4073	5636	3965	90.12	76.73	84.13	114.72	102.05	96.87	0.801698	5.48188e-17	7.15417e-16
CMB141C	NC_010128.1	386445	387977	-	similar to peroxisomal biogenesis factor 3	1092	1163	1159	1637	2022	1336	27.77	26.61	27.22	41.03	32.57	29.03	0.801644	1.81376e-13	1.77224e-12
CMQ465C	NC_010143.1	1201803	1202336	-	similar to senescence-associated protein Din1	2964	2982	3037	2887	6292	4288	350.35	312.01	325.86	328.29	463.76	428.76	0.799724	2.32904e-09	1.49909e-08
CMM176C	NC_010139.1	416689	434067	+	similar to vacuolar protein sorting-associated protein VPS13	13243	11904	10213	18469	20979	12073	25.04	20.33	17.91	34.63	25.23	19.56	0.799579	4.71398e-07	2.25263e-06
CMF198C	NC_010132.1	496684	497388	-	hypothetical protein	9459	8612	8248	11149	17060	10671	688.4	559.2	549.49	789.88	780.2	660.26	0.799083	7.38965e-14	7.43813e-13
CMS386C	NC_010145.1	977353	977610	+	anaphase promoting complex subunit 11	27	19	35	31	59	30	47.82	25.53	48.62	43.9	57.83	41.29	0.796546	0.00335844	0.00802773
CMW037C	NC_000887.3	21339	21722	-	50S ribosomal protein L14	274	426	372	469	676	435	71.2	95.67	85.56	113.17	106.96	94.11	0.794656	6.59085e-07	3.06942e-06
CMO068C	NC_010141.1	178653	180743	+	similar to glycolipid transfer protein	3712	3044	3824	5260	5983	4010	65.63	48.48	62.53	91.85	67.09	60.63	0.793118	7.1519e-10	4.88453e-09
CMS054C	NC_010145.1	132658	133773	-	hypothetical protein	3723	3372	3368	4543	6540	4239	140.82	114.49	117.38	168.82	156.36	136.83	0.793064	4.00293e-15	4.41255e-14
CMT211C	NC_010146.1	532505	533230	+	similar to U3 snoRNP component Utp11p	197	196	247	236	379	319	13.69	12.16	15.72	15.98	16.56	18.85	0.792816	1.34054e-07	6.91213e-07
CML072C	NC_010138.1	159585	160349	-	hypothetical protein	1706	1808	1849	2193	3195	2435	109.4	103.6	108.72	137.21	128.94	132.88	0.79168	1.5457e-18	2.32141e-17
CMR105C	NC_010144.1	276903	278273	+	hypothetical protein, conserved	1382	1281	1816	1921	2571	1991	40.27	33.56	48.84	55.12	47.43	49.56	0.791103	1.42721e-12	1.25035e-11
CMK253C	NC_010137.1	694506	695258	+	probable ubiquitin conjugating enzyme E2	1469	1615	1629	1912	2716	2220	96.5	94.77	98.08	122.49	112.25	124.08	0.790155	2.8102e-16	3.4235e-15
CMT646C	NC_010146.1	1212878	1213588	-	hypothetical protein	931	874	1168	1214	1837	1281	66.85	56.01	76.79	84.89	82.91	78.21	0.787256	6.05624e-14	6.11767e-13
CMM202C	NC_010139.1	508370	511075	-	probable glycosyl hydrolase, family 31	4584	3766	4283	5482	7617	5212	60.67	44.93	52.47	71.74	63.98	59.02	0.78546	7.28364e-15	7.84615e-14
CMS423T	NC_010145.1	1055339	1057366	+	hypothetical transcript	1022	807	888	1377	1647	903	18.71	13.31	15.04	24.9	19.13	14.14	0.784998	5.1771e-08	2.81787e-07
CMK265C	NC_010137.1	721169	729880	+	hypothetical protein	27289	21662	22232	34198	42571	25950	104.51	74.91	78.96	129.83	103.65	85.12	0.783061	5.14236e-09	3.194e-08
CME086C	NC_010131.1	237133	239169	-	hypothetical protein	1717	1316	1538	2044	2607	1919	31.28	21.59	25.91	36.77	30.12	29.9	0.783041	8.98795e-16	1.05205e-14
CMW020C	NC_000887.3	8561	8917	-	NADH dehydrogenase subunit 3	1460	2423	2019	2284	3595	2742	481.13	682.57	582.31	688.05	713.75	746.87	0.780584	6.19654e-07	2.90485e-06
CMN223C	NC_010140.1	546799	547050	+	mitochondrial F-type ATPase F1 subunit epsilon, precursor	69	74	121	99	156	127	144.78	116.15	196.85	164.29	180	206	0.780574	0.000270178	0.000828185
CMP152C	NC_010142.1	380394	381212	-	cytochrome c reductase cytochrome c1 subunit	1652	1561	1863	2003	3087	2266	95.7	80.89	99.07	113.4	112.66	111.78	0.77948	1.33982e-17	1.85065e-16
CMF032C	NC_010132.1	77451	80516	+	hypothetical protein	5020	4202	4552	6776	8475	4620	57.91	43.72	48.63	77.33	62.08	45.61	0.777836	2.80663e-08	1.58068e-07
CMQ079C	NC_010143.1	184031	187072	+	unknown zinc-finger protein Mpe1p	5492	5195	5421	6979	9414	6782	63.9	54.51	58.41	80.33	69.55	67.53	0.77651	2.39139e-15	2.70437e-14
CMB145C	NC_010128.1	404256	404495	+	hypothetical protein, conserved	5	6	2	7	8	4	15.18	13.22	4.6	16.47	13.21	9.3	0.775038	0.240202	0.337114
CMQ235T	NC_010143.1	591983	593754	-	hypothetical transcript	1113	1247	1317	1391	2492	1507	23.83	24.04	26.06	29.39	33.82	27.58	0.77404	1.61964e-12	1.41023e-11
CMQ180C	NC_010143.1	436672	437142	-	hypothetical protein, conserved	1157	1097	1060	1350	2036	1403	177.53	148.1	146.69	197.48	193.63	181.39	0.772726	2.79844e-18	4.12642e-17
CMR024C	NC_010144.1	68668	69978	+	transcription antiterminator protein, probably for organellar transcription	1720	1503	1752	2173	3244	1796	52.98	41.61	49.79	65.89	63.24	47.25	0.771182	2.73878e-12	2.33104e-11
CMM311C	NC_010139.1	789544	790863	-	probable phosphatidate cytidylyltransferase	2223.95	2080.19	1909.36	2539.01	3915.75	2541.74	67.93	57.11	53.81	76.33	75.69	66.3	0.770846	1.40472e-15	1.62086e-14
CMP080C	NC_010142.1	196538	197668	+	hypothetical protein	365	224	554	447	693	497	13.57	7.48	18.98	16.33	16.29	15.77	0.770281	0.000318849	0.000960269
CMT118C	NC_010146.1	318043	318660	+	similar to bacterial peptide chain release factor	424	392	462	513	709	601	38.36	31.54	38.14	44.97	40.19	46.14	0.768678	3.65649e-12	3.06616e-11
CMH122C	NC_010134.1	297920	298240	-	similar to DNA invertase	248	266	246	265	500	341	124.51	111.47	105.54	117.75	148.01	139.43	0.768544	6.09194e-08	3.29371e-07
CMR509C	NC_010144.1	466685	467764	+	hypothetical protein	7808	8076	7697	9391	14583	10035	308.3	286.17	279.95	364.14	363.87	338.08	0.765813	5.14835e-14	5.24725e-13
CMT398C	NC_010146.1	986944	988839	-	hypothetical protein	1619	1444	1531	2190	2816	1573	32.04	25.73	28.01	42.78	35.33	26.61	0.764597	2.70594e-10	1.92743e-09
CMK149C	NC_010137.1	400880	404980	-	hypothetical protein	1295	1216	1164	1576	2095	1563	10.91	9.25	9.09	13.15	11.22	11.28	0.763292	3.70699e-17	4.89409e-16
CMK012C	NC_010137.1	30482	30820	-	hypothetical protein, conserved	491	495	580	601	975	676	196.07	167.26	200.62	216.3	232.35	221.67	0.762321	2.48292e-12	2.12602e-11
CMR330C	NC_010144.1	801864	802268	+	hypothetical protein, conserved	429	469	497	558	781	647	95.57	90.85	98.63	116.46	106.58	120.49	0.762044	7.2999e-12	6.00602e-11
CMV048C	NC_004799.1	30656	31135	+	allophycocyanin beta 18 subunit	37177	48500	45851	51755	80112	57463	5471.61	6287.1	6093.2	7273.39	7315.8	7130.93	0.761849	2.45086e-09	1.56684e-08
CMG130C	NC_010133.1	328007	329560	-	hypothetical protein	5896	5458	6510	7111	11019	7507	147.51	122.85	150.44	175.38	174.64	160.5	0.761753	6.03162e-14	6.10365e-13
CMP267C	NC_010142.1	662619	665453	-	similar to phosphatidic acid-preferring phospholipase A1	1623	1428	1748	2187	2704	1906	20.4	16.19	20.34	27.19	21.58	20.5	0.761122	1.08797e-13	1.08358e-12
CMM006C	NC_010139.1	14105	15682	+	hypothetical protein, conserved	1755	1656	1916	2174	3008	2385	43.11	36.6	43.47	52.65	46.81	50.07	0.76085	2.21527e-17	3.00145e-16
CMQ179C	NC_010143.1	436183	436560	+	hypothetical protein	46	42	58	60	83	65	12.55	9.88	13.97	15.15	13.76	14.74	0.760219	0.00024373	0.000753624
CMT624T	NC_010146.1	1586059	1588717	-	hypothetical transcript	8112	7520	8406	9239	14611	10566	109.46	91.48	105	123.27	125.14	121.99	0.759149	1.91356e-14	2.0192e-13
CMF017C	NC_010132.1	41301	41642	-	similar to glutaredoxin	374	378	354	455	647	475	144.31	123.65	118.55	158.65	149.24	150.69	0.758697	5.05911e-12	4.21122e-11
CMA052C	NC_010127.1	149322	151832	-	probable ornithine decarboxylase	16772	14497	15124	19062	28821	18588	241.2	187.91	201.3	270.99	263.03	228.7	0.758598	3.70334e-13	3.49234e-12
CMH001C	NC_010134.1	1346	4909	-	similar to hedgehog protein	7471.21	10488.6	5959.99	14661.8	11935.8	6834.55	73.2	92.7	54.09	142.17	74.27	57.32	0.758546	0.00354838	0.008425
CML323C	NC_010138.1	815273	816697	-	ornithine aminotransferase	3784	3870	3386	4452	6751	4606	105.16	96.71	86.87	121.87	118.79	109.35	0.756421	4.42635e-13	4.13296e-12
CMK188C	NC_010137.1	521514	523052	-	phosphoglycerate mutase	7515	5774	7831	8077	12459	9477	190.22	131.48	183.08	201.52	199.76	204.99	0.756413	2.97091e-11	2.31674e-10
CMC169C	NC_010129.1	414333	416096	-	hypothetical protein	2394	2136	2541	2961	3943	3085	51.53	41.39	50.55	62.89	53.8	56.77	0.755999	7.73985e-16	9.13496e-15
CMT552C	NC_010146.1	1395511	1395792	+	hypothetical protein, conserved	74	115	114	113	197	127	73.02	90.27	91.92	93.26	110.55	99.47	0.755419	0.000177751	0.000564053
CMP240C	NC_010142.1	607160	607534	+	retroelement	13	19	13	32	14	16	3.64	4.58	3.21	8.27	2.38	3.72	0.753864	0.0526704	0.0922017
CMJ191C	NC_010136.1	520282	521814	-	tryptophan synthase beta chain	4520	3634	4392	5119	7563	5133	114.95	83.14	103.16	128.32	121.83	111.55	0.751681	1.15166e-13	1.14501e-12
CMO147C	NC_010141.1	379955	381781	+	unknown permease	7236	5971	6049	7694	11760	7945	149.49	111.07	115.52	156.87	154.02	140.33	0.750377	8.41873e-13	7.61038e-12
CMJ269C	NC_010136.1	715741	716313	+	similar to calcineurin B subunit	529	441	487	577	820	658	54.74	40.5	45.87	57.66	53.04	57.69	0.749421	3.08449e-13	2.94296e-12
CMS203C	NC_010145.1	532680	533858	+	hypothetical protein	2496	2269	2367	2868	4251	2995	87.94	71.79	76.88	99.34	94.71	90.07	0.748517	3.60151e-17	4.76591e-16
CMT190C	NC_010146.1	488529	489794	+	riboflavin kinase / FMN adenylyltransferase	1012	692	942	1135	1499	1079	32.57	20.01	27.96	35.94	30.52	29.65	0.747143	8.72386e-11	6.55965e-10
CMW038C	NC_000887.3	21745	22191	-	50S ribosomal protein L16	1209	1672	1509	1737	2537	1952	209.24	253.74	234.7	285.15	271.23	284.01	0.746813	7.10187e-10	4.85751e-09
CMP094C	NC_010142.1	226426	230001	+	hypothetical protein	307	256	232	359	480	286	3	2.25	2.1	3.47	2.98	2.39	0.746226	8.4419e-07	3.86489e-06
CMO134T	NC_010141.1	338014	340983	+	hypothetical transcript	947	1087	1195	1202	1697	1623	11.31	11.71	13.22	14.2	12.87	16.59	0.744613	2.08177e-09	1.34911e-08
CML156C	NC_010138.1	395732	397432	+	similar to ATP-dependent RNA helicase	1660	1483	1769	1976	2791	2127	37.29	29.99	36.73	43.79	39.74	40.85	0.741283	7.79297e-17	1.00319e-15
CMW050C	NC_000887.3	25035	25580	+	ribosomal protein S4	197	287	220	282	371	334	22.31	28.79	22.64	30.76	26.22	32.01	0.741113	2.10428e-05	7.90601e-05
CMN259C	NC_010140.1	640006	641571	-	similar to phospholpid scramblase	1185	1147	1340	1725	2004	1388	29.37	25.58	30.68	42.15	31.47	29.4	0.740063	6.26934e-11	4.77096e-10
CMD138T	NC_010130.1	360041	361694	+	hypothetical transcript	1627.25	1524.3	1510.51	1863.69	2722.21	1976.5	37.79	31.86	32.41	42.69	40.06	39.23	0.73936	4.80076e-19	7.54956e-18
CMS397T	NC_010145.1	996683	999527	+	hypothetical transcript	1812	1835	1781	2492	2962	2116	22.69	20.72	20.65	30.86	23.55	22.67	0.738793	1.60115e-12	1.39627e-11
CMK042C	NC_010137.1	120823	122535	+	hypothetical protein	7152	6446	6575	7966	12743	7919	159.35	129.27	135.38	175.09	179.94	150.82	0.738205	1.18573e-12	1.04524e-11
CMC110C	NC_010129.1	257816	259891	+	similar to transcription elongation factor TFIIS.h	3986	3668	3820	4887	6123	4947	71.06	58.9	62.98	86.04	69.23	75.42	0.737837	2.10207e-13	2.03991e-12
CMT191C	NC_010146.1	489828	491264	-	hypothetical protein, conserved	1099	983	1012	1245	1753	1328	30.23	24.32	25.7	33.74	30.53	31.21	0.734467	2.91015e-17	3.90566e-16
CMN169C	NC_010140.1	418237	418548	+	histone H4	1674.5	2435.62	2405.28	3105.92	3518	2439.34	958.84	1154.04	1167.09	1557.05	1179.4	1131.94	0.733595	2.01525e-06	8.76671e-06
CML150C	NC_010138.1	370895	374692	-	probable eukaryotic translation initiation factor eIF-5B	8324	7723	7902	9430	14410	9838	76.16	63.75	66.98	85.41	83.74	77.05	0.732273	8.43555e-14	8.46089e-13
CMR021C	NC_010144.1	63910	66816	-	adaptor-related protein complex 2, beta subunit	2756	2031	2623	3113	4015	3131	33.7	22.4	29.7	37.65	31.17	32.77	0.732196	9.79531e-12	7.92136e-11
CMG158T	NC_010133.1	398718	402412	+	hypothetical transcript	6990	6387	6662	7975	12005	8159	65.87	54.3	58.16	74.39	71.85	65.82	0.731449	6.739e-14	6.79526e-13
CMT117C	NC_010146.1	315468	316529	-	probable hydroxyacylglutathione hydrolase, cytoplasmic	192	186	167	264	263	222	7.75	6.74	6.21	10.46	6.71	7.65	0.731401	1.67183e-05	6.37836e-05
CMM288C	NC_010139.1	727896	729200	+	similar to mitochondrial magnesium transporter Mrs2p	2342	2145	2498	2671	3897	3160	72.56	59.73	71.4	81.45	76.41	83.61	0.730427	8.92126e-15	9.51993e-14
CMB054C	NC_010128.1	137841	139472	-	hypothetical protein	82	58	54	70	132	73	1.93	1.23	1.18	1.63	1.97	1.47	0.730376	0.00054838	0.00156834
CMR078C	NC_010144.1	210479	217594	-	hypothetical protein	6878	5343	6046	7709	10449	7264	32.47	22.78	26.47	36.07	31.36	29.37	0.730094	1.21988e-11	9.76768e-11
CMJ131C	NC_010136.1	366419	367351	-	hypothetical protein	3467	3406	4011	3989	6588	4726	166.81	146.84	177.48	188.05	200.01	193.83	0.72939	2.94504e-12	2.48425e-11
CMG161C	NC_010133.1	403442	405748	-	unknown kinase with aarF domain	4331	3282	4981	5063	6970	5413	68.49	46.77	72.88	79.12	69.93	73.23	0.729319	3.84936e-09	2.42003e-08
CMI014C	NC_010135.1	37429	40164	-	hypothetical protein, conserved	1147	829	911	1253	1607	1139	15	9.77	11.03	16.2	13.34	12.74	0.72806	7.92089e-11	5.97964e-10
CML232C	NC_010138.1	585689	593560	-	RIM15-like serine/threonine kinase	10302	9221	8842	14068	16394	8944	43.81	35.41	34.87	59.29	44.32	32.57	0.727749	2.24766e-06	9.69604e-06
CMH138C	NC_010134.1	337284	338345	-	pantoate--beta-alanine ligase	761	739	801	807	1321	1087	30.72	26.77	29.78	31.99	33.7	37.44	0.727412	8.80996e-12	7.17563e-11
CMR302C	NC_010144.1	727003	727797	+	20S core proteasome subunit alpha 3	1071	881	874	1231	1464	1196	64.83	47.68	48.54	72.77	55.8	61.63	0.727299	9.32042e-12	7.55886e-11
CMA012T	NC_010127.1	35791	37028	-	hypothetical transcript	4257	4207	3854	4917	7304	5027	140.93	125.12	117.66	160.12	152.96	142.09	0.726797	4.09127e-13	3.84539e-12
CMT121C	NC_010146.1	328093	329304	-	similar to sphingosine kinase	797	781	1047	966	1385	1278	27.11	23.86	32.83	32.31	29.79	37.11	0.726752	7.81883e-09	4.69709e-08
CMP215C	NC_010142.1	535469	539746	-	copper-transporting ATPase	10624	11223	10899	14318	18423	12758	85.59	81.59	81.36	114.22	94.29	87.99	0.726092	4.94876e-11	3.7965e-10
CMF169C	NC_010132.1	474176	474814	+	hypothetical protein	7	2	3	6	9	2	0.6	0.15	0.23	0.5	0.48	0.15	0.725786	0.290459	0.392603
CMJ062C	NC_010136.1	182683	183558	-	similar to acetyltransferase, GNAT family	5491	5199	5129	6021	9421	6703	288.65	244.7	247.74	309.75	312.26	300.22	0.725454	1.17911e-13	1.16778e-12
CMR329C	NC_010144.1	799609	801309	-	similar to 67 kDa integral membrane protein%3B Rft1p	1342	1329	1369	1606	2272	1738	30.15	26.87	28.42	35.59	32.35	33.38	0.725071	4.1107e-18	5.90796e-17
CMD067C	NC_010130.1	169285	170284	-	probable prohibitin protein	376	421	404	533	676	460	18.59	18.64	18.36	25.81	21.08	19.38	0.72506	2.86696e-09	1.82055e-08
CMR377C	NC_010144.1	908448	909167	+	hypothetical protein, conserved	1514	1328	1290	1582	2449	1743	106.59	83.45	83.17	108.49	108.39	104.35	0.724923	2.70659e-16	3.31149e-15
CMT366C	NC_010146.1	912002	912886	+	hypothetical protein	1876	1839	2206	2191	3313	2723	97.2	85.32	105.04	111.11	108.24	120.21	0.72478	5.3813e-13	4.95132e-12
CMO054T	NC_010141.1	147978	149338	+	hypothetical transcript	483	414	429	457	802	598	14.2	10.94	11.64	13.23	14.93	15.02	0.723836	4.72216e-10	3.28123e-09
CMH227C	NC_010134.1	581440	582171	-	probable ubiquitin conjugating enzyme E2	1301	1252	1378	1480	2220	1762	89.26	76.7	86.62	98.96	95.78	102.83	0.723155	2.46913e-16	3.02748e-15
CML245C	NC_010138.1	624102	627551	+	hypothetical protein	3390	3747	3464	5336	5593	3631	34.4	34.3	32.56	53.59	36.04	31.54	0.722323	9.10487e-07	4.1617e-06
CMT182C	NC_010146.1	470752	471204	-	photosystem II protein M	1607	2066	1900	2015	3439	2390	269.5	304.1	286.64	320.99	356.6	337.17	0.721757	6.12135e-10	4.20713e-09
CMV221C	NC_004799.1	138529	138774	+	ATP synthase CF0 C subunit	1026	1677	1579	1597	2204	2116	2576.01	3103.54	3037.4	3137.63	3024.78	4086.97	0.721413	1.39137e-05	5.34789e-05
CMK168C	NC_010137.1	469222	470382	-	hypothetical protein	30	32	22	42	42	32	1.08	1.03	0.73	1.48	0.95	0.98	0.721131	0.00670343	0.0149827
CMN019C	NC_010140.1	43752	45668	-	probable inorganic phosphate transporter	922	797	762	1004	1373	1052	18.01	14.02	13.76	19.36	17.01	17.57	0.720001	1.58445e-13	1.55085e-12
CMR475C	NC_010144.1	1171586	1172728	+	probable inositol 2-dehydrogenase	618	576	637	736	986	802	22.66	18.96	21.53	26.52	22.86	25.1	0.719333	3.19561e-13	3.03369e-12
CMM217C	NC_010139.1	540954	541295	-	similar to single-stranded telomeric DNA-binding protein Gbp1	982	1280	1026	996	2003	1631	378.92	418.72	343.59	347.28	462.04	517.41	0.719226	3.24544e-06	1.36174e-05
CMF102C	NC_010132.1	278855	280822	-	similar to cell division cycle protein cdc16	3242	2906	3284	3730	5442	3907	61.45	49.61	57.56	69.8	65.41	63.32	0.718847	2.22058e-14	2.32159e-13
CMV055C	NC_004799.1	34147	34329	-	photosystem I reaction center subunit X	99	228	186	188	255	265	2867.03	4154.69	3643.41	3883.85	3892.5	5711.58	0.718507	0.00855918	0.0185814
CML210C	NC_010138.1	530274	531413	+	biotin synthetase	1138	1098	1299	1314	2106	1503	41.87	36.27	44.05	47.51	48.99	47.2	0.718131	1.01066e-14	1.07444e-13
CMC044C	NC_010129.1	107063	107377	-	60S ribosomal protein L44	1048	1087	1217	1170	2102	1431	573.57	493.8	566.11	562.72	675.18	635.83	0.718036	5.6468e-12	4.67983e-11
CMT151C	NC_010146.1	399068	402118	-	similar to triacylglycerol lipase	1668	1392	1625	1990	2432	1984	19.35	14.56	17.45	22.83	17.91	19.69	0.716718	2.47129e-14	2.56951e-13
CMV049C	NC_004799.1	31129	31347	+	ORF73	1	8	6	6	8	7	6.39	35.04	27.75	28.77	27.46	33.9	0.716704	0.216511	0.308802
CMT447C	NC_010146.1	1122763	1122990	+	hypothetical protein	27	46	53	63	59	50	123.53	147.89	178.92	219	145.55	173.96	0.715581	0.00763508	0.0167589
CMJ132C	NC_010136.1	372019	374262	-	hypothetical protein, conserved	4305	3948	4233	5062	6975	5168	70.24	58.04	63.9	81.61	72.2	72.13	0.714472	4.34981e-14	4.44134e-13
CMN231C	NC_010140.1	568225	568965	+	probable tRNA splicing endonuclease subunit Sen2	361	299	370	360	613	457	24.31	17.98	22.83	23.63	25.96	26.17	0.714464	5.93861e-09	3.65656e-08
CMV001C	NC_004799.1	1	1398	+	putative ABC transporter	26369	28024	28661	29116	32895	49011	750.18	716.84	752.64	815.79	592.48	1191.1	0.711559	0.000270351	0.000828269
CMQ237C	NC_010143.1	599416	599802	-	V-type ATPase V1 subunit F	188	154	190	185	249	287	47.72	33.82	42.73	43.67	38.52	60.69	0.710256	0.000157039	0.000503679
CMW029C	NC_000887.3	18138	18719	+	cytochrome c1 ABC transporter ATP-binding subunit	90	130	174	149	240	159	9.05	11.61	15.94	14.48	15.1	13.56	0.710231	0.00102891	0.00280016
CMS390C	NC_010145.1	983887	984792	+	probable essential nucleolar protein required for biogenesis of the 60S ribosomal subunit%3B Brx1p	231	215	309	343	362	315	11.58	9.65	14.24	16.84	11.45	13.46	0.709143	2.11418e-05	7.93796e-05
CMT350C	NC_010146.1	878472	879128	-	DNA polymerase delta, subunit D	2235	2222	2355	2571	4128	2754	182.33	161.48	175.58	203.71	211.3	190.83	0.708269	9.81708e-15	1.04562e-13
CMI219C	NC_010135.1	591557	593092	+	hypothetical protein, conserved	9391	8779	9561	10640	16882	10948	238.27	200.38	224.04	266.09	271.31	237.36	0.707951	1.59717e-12	1.39494e-11
CMM250C	NC_010139.1	627374	627973	-	hypothetical protein, conserved	1429	1306	1211	1659	2278	1497	136.13	110.57	105.16	152.95	135.84	120.94	0.707798	5.09826e-13	4.7215e-12
CML143C	NC_010138.1	355824	356858	-	hypothetical protein	979	811	1018	1085	1534	1223	40.9	30.39	39.16	44.49	40.48	43.59	0.70723	1.40514e-13	1.3801e-12
CMI040C	NC_010135.1	115557	117611	-	chloroplast ADP,ATP carrier protein	14588	13005	12997	18036	23451	14278	263.09	211.27	216.79	321.24	268.23	220.22	0.706666	6.06459e-09	3.72202e-08
CMI146C	NC_010135.1	402591	403796	-	similar to folate transporter/carrier	961	913	1000	1214	1613	1105	32.89	28.07	31.56	40.86	34.92	32.29	0.702739	5.28917e-14	5.38112e-13
CMF061C	NC_010132.1	158919	159377	-	hypothetical protein	79	57	88	85	122	99	12.85	8.14	12.89	13.15	12.28	13.55	0.70273	0.000180298	0.000571818
CML243C	NC_010138.1	617575	619191	+	IMP dehydrogenase	1724	1611	1766	2235	2745	1961	41.13	34.58	38.92	52.58	41.49	39.98	0.702704	8.0466e-13	7.29721e-12
CMR169C	NC_010144.1	416319	418037	-	hypothetical protein	1121	1103	1134	1672	1692	1165	24.87	22.03	23.25	36.6	23.79	22.1	0.702406	2.99403e-07	1.47161e-06
CMV162C	NC_004799.1	104351	104689	+	DNA-binding protein Hu homolog	25064	32748	27537	29275	48173	40226	10008.9	11065.4	9525.16	10536.2	11479.9	13190.5	0.701915	5.60589e-07	2.65648e-06
CML207C	NC_010138.1	519608	520315	+	retroelement	8	6	7	13	14	2	0.58	0.39	0.46	0.91	0.64	0.12	0.698324	0.160973	0.240486
CMJ054C	NC_010136.1	159964	161562	+	glutamyl-tRNA reductase	1524	1830	1519	2369	2592	1649	36.85	39.81	33.93	56.47	39.7	34.07	0.697837	1.60122e-06	7.09056e-06
CMO053C	NC_010141.1	144448	147906	-	alpha,alpha-trehalose-phosphate synthase	1152	1016	1049	1327	1781	1271	11.66	9.27	9.83	13.29	11.44	11.01	0.696824	2.10299e-14	2.20677e-13
CMS086C	NC_010145.1	218732	219940	+	hypothetical protein, conserved	678	618	777	853	1109	848	23.13	18.94	24.44	28.62	23.93	24.7	0.696117	3.23396e-11	2.51495e-10
CMV110C	NC_004799.1	70313	70444	-	ELIP-like protein	47	99	75	78	111	112	0	0	0	0	0	0	0.695203	0.00909118	0.0196089
CMS404T	NC_010145.1	1013857	1015712	+	hypothetical transcript	1232	1363	1208	1773	2069	1319	24.99	24.89	22.65	35.5	26.61	22.88	0.69493	4.51823e-08	2.47826e-07
CMR417C	NC_010144.1	1024823	1025479	+	hypothetical protein	1473.21	1524.13	1477.58	1583.54	2533.89	2002.75	120.18	110.77	110.16	125.47	129.7	138.77	0.694317	1.42124e-13	1.3935e-12
CMV070C	NC_004799.1	45368	45550	-	ORF60	6	6	5	8	3	12	173.76	109.33	97.94	165.27	45.79	258.64	0.694101	0.150201	0.226118
CML282C	NC_010138.1	727711	729546	+	hypothetical protein	5118	4359	5342	5784	8277	6086	105.13	80.62	101.44	117.26	107.78	106.88	0.694088	3.34269e-12	2.81132e-11
CMG003C	NC_010133.1	8645	9103	+	similar to ubiquitin conjugating enzyme E2	657.32	635.35	700.8	807.6	1073.4	822.83	106.92	90.79	102.64	124.94	108.05	112.66	0.693907	8.79932e-13	7.92917e-12
CMS195C	NC_010145.1	517364	518860	-	6-phosphogluconate dehydrogenase, decarboxylating	4606	3965	4519	5030	7795	5098	120.55	93.34	109.22	129.73	129.21	114.01	0.692731	1.93605e-12	1.67545e-11
CMT354C	NC_010146.1	891754	893148	-	probable GTPase activating protein	1271	1146	1452	1483	2158	1614	36.25	29.39	38.23	41.66	38.97	39.33	0.691497	2.18575e-13	2.11749e-12
CMG073C	NC_010133.1	194619	195902	+	probable clathrin coat assembly protein AP180	1	3	1	3	2	2	0.03	0.09	0.03	0.09	0.04	0.05	0.691007	0.590204	0.688147
CMG064C	NC_010133.1	177975	179036	+	cytochrome c oxidase assembly protein	441	460	568	613	809	570	17.8	16.66	21.12	24.3	20.64	19.63	0.691002	5.80226e-09	3.58037e-08
CMW012C	NC_000887.3	5163	5678	+	ORF171	166	196	166	193	287	238	21	21.92	19.03	23.44	22.61	25.45	0.690059	6.24103e-06	2.54345e-05
CML129C	NC_010138.1	293890	294501	+	similar to v-SNARE protein of ER-Golgi docking complex	301	343	406	392	564	466	27.7	28.06	34.07	34.94	32.5	36.38	0.688668	2.1798e-07	1.09221e-06
CMF182C	NC_010132.1	514581	517556	-	aminopeptidase N	9768	8094	9397	11205	16108	9817	116.42	86.99	103.7	132.1	121.89	100.13	0.688458	5.16098e-10	3.57168e-09
CMN060C	NC_010140.1	138145	139152	-	hypothetical protein	52.2	26.84	37.66	53.24	68	37.07	2.26	1.04	1.5	2.26	1.86	1.37	0.688444	0.00662985	0.0148531
CMT378C	NC_010146.1	941711	942256	-	mitochondrial ribosomal protein L11 precursor	856	815	971	963	1579	1069	96.94	81.77	99.91	105.05	111.6	102.46	0.68775	9.85447e-13	8.76862e-12
CMP115C	NC_010142.1	282408	283469	+	similar to Ap-4-A phosphorylase II	214	178	201	261	326	214	8.64	6.45	7.47	10.35	8.32	7.37	0.687129	2.72688e-06	1.16133e-05
CML195C	NC_010138.1	493264	493803	-	hypothetical protein	20	27	17	29	36	22	2.31	2.77	1.79	3.23	2.6	2.15	0.68511	0.0181286	0.0363148
CML140C	NC_010138.1	332779	334194	-	RNA helicase	1994	1859	1935	2482	3194	2128	55.84	46.82	50.03	68.47	56.64	50.91	0.683191	2.57455e-12	2.20116e-11
CMF052C	NC_010132.1	130169	132601	-	hypothetical protein, conserved	1196	1105	1199	1660	1810	1206	17.82	14.84	16.53	24.44	17.11	15.37	0.682943	4.85596e-08	2.6507e-07
CMI317C	NC_010135.1	625660	626388	-	hypothetical protein	372	330	482	428	622	539	25.69	20.34	30.49	28.8	27.01	31.66	0.681166	7.21244e-07	3.34792e-06
CMI310C	NC_010135.1	435817	436509	-	hypothetical protein, conserved	525	531	636	618	809	825	39.27	35.42	43.53	44.97	38.01	52.45	0.679814	3.82598e-07	1.85009e-06
CMB057C	NC_010128.1	145459	146232	+	hypothetical protein	893	753	912	984	1471	1003	56.26	42.4	52.69	60.51	58.33	53.78	0.679533	3.0609e-13	2.92538e-12
CMC085C	NC_010129.1	204923	205342	+	hypothetical protein, conserved	70	110	102	110	143	126	14.15	19.4	18.43	20.93	17.76	21.34	0.679523	0.000769778	0.00213172
CMV068C	NC_004799.1	45104	45241	-	ORF45	2	4	5	7	5	3	0	0	0	0	0	0	0.679284	0.349143	0.453981
CMB047C	NC_010128.1	126014	126637	+	hypothetical protein	261	237	302	314	391	360	23.22	18.76	24.52	27.08	21.8	27.18	0.678187	1.45689e-06	6.48178e-06
CMS357C	NC_010145.1	910166	910606	-	hypothetical protein, conserved	49	50	68	57	126	49	8.76	7.83	10.91	9.65	13.9	7.36	0.677345	0.00743263	0.0164055
CMP168C	NC_010142.1	426688	427491	-	hypothetical protein	1501	1357	1570	1546	2447	1972	89.35	72.24	85.76	89.9	91.74	99.94	0.67703	3.12753e-13	2.97902e-12
CMG136C	NC_010133.1	344413	344853	+	probable ubiquitin-conjugating enzyme E2	435	426	384	510	695	472	77.77	66.72	61.63	86.36	76.68	70.89	0.676479	3.0014e-09	1.90167e-08
CMF114C	NC_010132.1	312530	314641	+	probable calcium/calmodulin-dependent protein kinase kinase	1582	1520	1598	1818	2501	1979	27.65	23.94	25.84	31.39	27.73	29.59	0.675864	7.48083e-16	8.84764e-15
CMD077C	NC_010130.1	188578	189792	-	similar to methionine--tRNA ligase, partial	2471.09	2234.33	2481.07	2684	3780.92	3149.07	83.78	68.04	77.56	89.49	81.08	91.15	0.675667	4.40957e-13	4.12408e-12
CMT281C	NC_010146.1	707960	710014	-	hypothetical protein, conserved	2827	2654	2691	3413	4346	3168	50.98	43.12	44.89	60.79	49.71	48.86	0.675259	9.79335e-12	7.92136e-11
CMS490C	NC_010145.1	1233196	1234377	+	probable malic acid transport protein, malate permease	11653	10693	9580	13184	17867	11878	409.21	337.23	310.13	455.16	396.77	356.06	0.674602	3.48151e-09	2.19403e-08
CMA028C	NC_010127.1	81522	82676	+	hypothetical protein	2246	1988	2094	2682	3457	2333	81.25	64.58	69.82	95.36	79.07	72.04	0.67417	5.21848e-12	4.33752e-11
CMK267C	NC_010137.1	730419	731204	-	hypothetical protein	322	356	328	360	507	477	19.82	19.59	18.52	21.64	19.65	25	0.673967	7.28948e-07	3.37815e-06
CMI065C	NC_010135.1	189162	190583	+	similar to mitochondrial magnesium transporter Mrs2p	2019	1728	1576	2106	2872	2149	56.25	43.29	40.54	57.8	50.66	51.15	0.673788	1.87711e-11	1.48417e-10
CMS457C	NC_010145.1	1137242	1141642	-	hypothetical protein	10756	9093	9505	11620	17184	10823	84.08	64.14	68.85	89.95	85.34	72.43	0.673699	2.63045e-10	1.87837e-09
CMI153T	NC_010135.1	418674	419719	-	hypothetical transcript	13943	13735	14506	15606	25033	16513	574.37	507.6	550.26	631.03	651.46	580.3	0.672813	4.51701e-11	3.46997e-10
CMK196C	NC_010137.1	539888	541441	+	hypothetical protein	2460	2318	2453	2592	4297	2906	61.55	52.18	56.69	63.93	68.1	62.13	0.672528	3.04541e-13	2.91548e-12
CMI281C	NC_010135.1	742026	742739	-	cytochrome b6/f complex iron-sulfur subunit precursor	6863	7148	7340	7929	12844	8194	489.56	455.05	479.43	550.82	575.88	497.02	0.671622	1.15931e-10	8.65971e-10
CMF015C	NC_010132.1	36423	37097	+	small GTP-binding protein of Sar1/Arf family	1011	961	1185	1127	1758	1355	78.9	66.85	84.57	85.5	86.14	89.85	0.671394	9.22059e-12	7.4886e-11
CMS036C	NC_010145.1	88521	91427	-	similar to syntaxin-binding protein, UNC-18 homolog	3690	3123	3335	4399	5178	3872	45.13	34.44	37.76	53.21	40.2	40.52	0.671192	1.08823e-09	7.26807e-09
CMH240C	NC_010134.1	618474	618734	-	hypothetical protein	4	15	10	15	14	10	6.53	18.7	12.88	19.69	12.69	12.72	0.671111	0.107773	0.171092
CMK022C	NC_010137.1	62097	62339	+	similar to Sm protein B	32	18	27	21	55	29	88.24	36.3	56.69	45.08	82.67	61.37	0.669	0.0202692	0.0399543
CMN345C	NC_010140.1	436875	437285	+	histone H3	8709.06	9304.81	9647.82	10160.1	16708.5	10627.2	1863.87	1734.15	1842.13	2041.57	2193.71	1903.23	0.668801	4.30964e-10	3.00933e-09
CMF120C	NC_010132.1	331814	332761	-	hypothetical protein, conserved	854	869	943	991	1576	1030	40.19	36.65	40.82	45.71	46.81	41.33	0.668216	1.337e-12	1.17677e-11
CMM151C	NC_010139.1	349617	350984	+	probable histone acetyltransferase GCN5	2410	2281	2303	2610	4126	2695	70.42	59.92	62.11	75.09	76.32	67.26	0.667276	2.68206e-13	2.58947e-12
CME098T	NC_010131.1	273752	275349	-	hypothetical transcript	2762	2627	2666	3063	4593	3158	66.83	57.19	59.59	73.07	70.41	65.3	0.666789	5.27423e-13	4.86068e-12
CMB144C	NC_010128.1	396041	402382	+	similar to suppressor of Ty 6 Spt6	4163	3825	3481	5326	5951	3905	22.16	18.38	17.18	28.09	20.13	17.8	0.666784	7.49366e-07	3.46429e-06
CMR157T	NC_010144.1	391025	393643	+	hypothetical transcript	3864.25	3453.93	3654.87	4150.42	5865.97	4599.32	53.03	42.73	46.42	56.31	51.09	54	0.666431	2.93126e-12	2.4763e-11
CMD142C	NC_010130.1	369117	370382	-	hypothetical protein	2208	2192	2374	2717	3515	2757	71.06	63.39	70.47	86.03	71.57	75.77	0.665678	7.56039e-13	6.86847e-12
CMN197C	NC_010140.1	489580	490053	-	hypothetical protein, conserved	250	242	301	323	379	343	37.82	32.23	41.09	46.61	35.55	43.74	0.665505	3.21309e-06	1.35016e-05
CMS229C	NC_010145.1	592132	593355	-	similar to quinone oxidoreductase	2296	2251	2860	2878	3808	3128	77.11	67.91	88.58	95.07	80.9	89.69	0.665499	5.882e-10	4.04753e-09
CMN044T	NC_010140.1	102238	103797	+	hypothetical transcript	868	873	880	1007	1392	1091	21.62	19.56	20.24	24.72	21.96	23.22	0.664876	1.92189e-13	1.86825e-12
CMC072C	NC_010129.1	169964	170701	-	similar to Transmembrane protein Tmp21 precursor	2019	1961	2017	2301	3365	2354	136.79	118.64	125.21	151.96	143.38	135.67	0.663595	8.60158e-15	9.21343e-14
CMS126T	NC_010145.1	322404	323912	+	hypothetical transcript	2285	2332	2339	2433	3952	2945	59.23	54.37	55.99	62.15	64.88	65.23	0.662753	2.1673e-12	1.86421e-11
CMK163C	NC_010137.1	454388	455059	-	hypothetical protein, conserved	515	527	469	714	766	513	40.48	36.92	33.71	54.56	37.8	34.26	0.662147	3.25505e-06	1.36476e-05
CMD095C	NC_010130.1	228449	231019	+	V-type ATPase V0 subunit a	1691	1576	1820	1794	2756	2225	23.69	19.9	23.6	24.84	24.5	26.67	0.662116	1.96863e-12	1.70105e-11
CMS494C	NC_010145.1	1243413	1244723	+	hypothetical protein	1555	1410	1413	1628	2392	1806	47.9	39.04	40.16	49.36	46.63	47.51	0.660089	3.63538e-15	4.03876e-14
CMJ069C	NC_010136.1	208655	210646	-	mitochondrial Rho GTP-binding protein Miro	724	703	713	907	1031	871	13.53	11.83	12.32	16.74	12.22	13.92	0.65994	2.1534e-09	1.39235e-08
CMR232C	NC_010144.1	577796	578431	-	RNA polymerase I, II, III common subunit	559	432	646	615	869	679	48.15	33.12	50.81	51.39	46.93	49.65	0.657841	1.20926e-07	6.27512e-07
CMI095C	NC_010135.1	276498	277190	+	NADH dehydrogenase I iron-sulfur protein 20kDa subunit	984	1032	1044	1136	1744	1207	73.6	68.84	71.45	82.67	81.94	76.74	0.657303	4.47583e-13	4.17229e-12
CMS074C	NC_010145.1	186298	187599	-	hypothetical protein	2882	2608	3012	3027	4673	3598	89.55	72.83	86.34	92.56	91.88	95.47	0.656799	1.63721e-11	1.30357e-10
CMN134C	NC_010140.1	351019	351984	-	hypothetical protein	955	922	957	1040	1675	1081	43.8	37.91	40.38	46.76	48.49	42.27	0.656708	8.43539e-13	7.61331e-12
CMQ329C	NC_010143.1	843897	845507	+	hypothetical protein	347	327	343	351	685	347	8.32	7.05	7.59	8.29	10.4	7.11	0.656702	5.87751e-06	2.40048e-05
CMT163C	NC_010146.1	420940	421539	+	hypothetical protein	59	31	39	50	88	36	5.62	2.62	3.39	4.61	5.25	2.91	0.655922	0.0151397	0.030839
CMC083C	NC_010129.1	200060	202456	-	glutamate--tRNA ligase, cytoplasmic	3109	2697	3187	3308	4898	3703	47.1	36.82	44.67	49.53	47.08	47.99	0.654448	1.04918e-11	8.47254e-11
CMS450T	NC_010145.1	1119956	1122130	-	hypothetical transcript	1053	1037	998	1184	1608	1284	17.8	15.79	15.61	19.77	17.24	18.56	0.65415	7.56173e-13	6.86847e-12
CMD018C	NC_010130.1	56374	58083	+	probable ubiquilin	4222	3540	3973	4729	6285	4465	94.26	71.14	81.97	104.15	88.93	85.22	0.65387	7.55377e-11	5.7177e-10
CMF162C	NC_010132.1	448574	455206	-	similar to general negative regulator of transcription cdc39	28388	23103	24682	31562	44184	25541	144.19	105.94	116.23	158.86	142.64	111.1	0.653335	1.42575e-07	7.33813e-07
CMK212C	NC_010137.1	579136	581601	-	similar to bromodomain containing transcription factor	14266	13091	13496	15419	24240	14974	209.34	173.14	183.28	223.65	225.72	187.99	0.653315	5.27343e-10	3.642e-09
CME205C	NC_010131.1	524079	527336	+	similar to hedgehog protein	2139.18	2865.67	1771.08	3513.85	3353.1	2008.52	23.1	27.91	17.71	37.54	22.99	18.56	0.65318	0.00181516	0.00466064
CMR318C	NC_010144.1	770252	770737	-	similar to nifU-like iron-sulfur cluster protein Isu1	952	777	888	1056	1455	953	136.4	98.12	114.96	144.62	129.44	115.18	0.652995	4.46326e-11	3.43332e-10
CMK159C	NC_010137.1	434984	446839	+	hypothetical protein, conserved	17990	15102	15171	20033	27546	16464	50.22	38.07	39.28	55.45	48.89	39.37	0.652248	7.40188e-08	3.95301e-07
CME172C	NC_010131.1	454763	456277	-	p21-activated protein kinase	1391	1354	1620	1762	2442	1578	35.88	31.42	38.59	44.8	39.9	34.78	0.651481	2.71456e-11	2.11974e-10
CMO039T	NC_010141.1	95362	97719	+	hypothetical transcript	213	217	149	273	309	181	3.29	3.02	2.13	4.16	3.03	2.39	0.650671	0.00154772	0.00404345
CMP002C	NC_010142.1	4035	6323	-	similar to hedgehog protein	12427	11623	10537	14478	19369	11952	198.27	167.1	155.54	228.25	196.06	163.12	0.650295	7.27365e-08	3.89185e-07
CMD058C	NC_010130.1	151962	153623	+	fumarate hydratase precursor	709	658	766	904	1080	805	16.37	13.67	16.34	20.59	15.8	15.89	0.648139	2.27139e-09	1.4653e-08
CMO047C	NC_010141.1	133494	133919	+	hypothetical protein	313	307	284	344	478	369	60.98	52.26	49.53	63.23	57.32	60.29	0.647843	8.44109e-08	4.46599e-07
CMS208C	NC_010145.1	544956	547169	+	threonine--tRNA ligase, cytoplasmic	1259	1011	1181	1330	1840	1364	20.86	15.09	18.1	21.77	19.34	19.33	0.647155	1.63892e-12	1.42483e-11
CMP323C	NC_010142.1	811403	812437	+	hypothetical protein, conserved	346	339	404	356	587	494	14.46	12.7	15.54	14.6	15.49	17.61	0.646131	6.20738e-07	2.90753e-06
CMN260C	NC_010140.1	643365	644204	-	hypothetical protein, conserved	2012	1891	2104	2134	3303	2495	112.33	94.48	107.87	116.5	116.21	118.65	0.645863	1.84713e-13	1.80174e-12
CME125T	NC_010131.1	344861	346100	-	hypothetical transcript	4266	4107	4218	4482	6939	5217	140.94	121.9	128.52	145.66	145.02	147.16	0.645646	1.80818e-11	1.43167e-10
CMA094T	NC_010127.1	292931	295073	-	hypothetical transcript	4332	3900	4053	4834	6860	4522	74.48	60.4	64.45	82.09	74.81	66.49	0.645428	6.346e-11	4.82279e-10
CML135C	NC_010138.1	310185	312326	-	probable CCR4-NOT transcription complex, subunit 3	2819	2366	2595	3163	4502	2630	48.49	36.66	41.29	53.74	49.12	38.69	0.645246	4.08566e-09	2.56008e-08
CMM119C	NC_010139.1	276677	278035	+	glutamate dehydrogenase 2	6591	6503	7242	7074	11546	8310	194.16	172.22	196.89	205.19	215.3	209.1	0.643319	3.4627e-10	2.44196e-09
CMW053C	NC_000887.3	25780	26151	+	ribosomal protein S12	3139	4644	3558	4302	6181	4526	900.75	1146.75	899.67	1139.17	1075.43	1078.19	0.643134	7.27461e-06	2.93936e-05
CMS188C	NC_010145.1	495955	496776	+	probable chloroplast chaperonin CPN21, precursor	3262	3084	2742	3274	5084	3650	187.96	158.97	145.04	184.38	184.55	179.1	0.642361	5.16531e-10	3.57168e-09
CMT308C	NC_010146.1	775481	777778	-	hypothetical protein, conserved	5094	4114	4983	5629	7575	5364	80.91	58.89	73.23	88.35	76.34	72.88	0.642266	4.99318e-10	3.46109e-09
CMA019C	NC_010127.1	54408	57269	+	RNA polymerase III transcription factor IIIB	3738	3208	3415	4093	5956	3596	46.5	35.99	39.33	50.36	47.04	38.28	0.637427	2.5653e-09	1.63632e-08
CME106C	NC_010131.1	295767	296723	+	hypothetical protein	34	18	11	23	37	23	1.58	0.75	0.47	1.05	1.08	0.91	0.637014	0.0483276	0.0854691
CMT259C	NC_010146.1	641924	644362	-	hypothetical protein	4897.22	4393.84	4551.29	5524.61	7215.59	5291.49	72.75	58.83	62.57	81.12	68.02	67.25	0.6369	1.26674e-10	9.4004e-10
CMA083C	NC_010127.1	258960	260600	-	hypothetical protein, conserved	2125	1785	1870	2363	3385	1870	49.82	37.66	40.5	54.63	50.28	37.47	0.636516	3.05994e-08	1.71146e-07
CMT009C	NC_010146.1	19567	20691	-	hypothetical protein	711.32	806.87	752.95	931.28	1289.64	768.88	26.63	27.11	25.97	34.25	30.51	24.56	0.635819	9.00493e-08	4.75102e-07
CMJ108C	NC_010136.1	315919	317214	-	hypothetical protein, conserved	3258	3020	3633	3521	5237	4184	101.82	84.82	104.74	108.29	103.56	111.66	0.63576	4.01357e-10	2.81297e-09
CMP223C	NC_010142.1	563735	565057	+	mitochondrial ribosomal protein S18 precursor	2338	2189	2589	2716	3704	2841	71.21	59.92	72.76	81.43	71.4	73.9	0.634538	8.0356e-12	6.59221e-11
CMR171T	NC_010144.1	418763	420277	-	hypothetical transcript	2141	2554	2488	2460	3927	3050	55.23	59.27	59.27	62.54	64.16	67.23	0.633578	6.85679e-09	4.16766e-08
CMW007C	NC_000887.3	2152	3300	+	cytochrome b	23337	32744	25881	30005	44283	33383	849.93	1070.75	868.75	1073.99	1019.68	1037.71	0.632813	6.00018e-06	2.44882e-05
CMM236C	NC_010139.1	587189	589609	+	hypothetical protein, conserved	5392	4493	5481	5977	8756	5408	80.77	60.66	75.98	88.49	83.23	69.3	0.632395	4.85575e-09	3.0226e-08
CMP263C	NC_010142.1	656976	657629	-	hypothetical protein	334	281	330	344	485	399	27.46	20.57	24.79	27.46	25.01	27.86	0.632371	1.45566e-07	7.47176e-07
CMS281C	NC_010145.1	710479	711897	-	hypothetical protein, conserved	1997	2004	2065	2284	3143	2444	55.78	50.34	53.25	62.84	55.59	58.32	0.62816	7.22266e-13	6.58154e-12
CMM030C	NC_010139.1	67069	67437	-	NADH dehydrogenase I beta subcomplex 9	206	203	200	289	324	176	60.69	51.4	51.86	78.43	57.81	43.01	0.627284	0.000880445	0.00241814
CMJ117C	NC_010136.1	333921	336116	+	sulfite reductase, ferredoxin dependent	3851	3214	3981	4061	6137	4198	64.39	48.42	61.58	67.08	65.1	60.04	0.626373	3.99073e-10	2.80042e-09
CMQ057C	NC_010143.1	125960	126955	-	hypothetical protein, conserved	1199	1078	1253	1284	1870	1427	52.75	42.53	50.73	55.41	51.95	53.54	0.625886	9.25733e-13	8.28926e-12
CMC088C	NC_010129.1	207013	207666	+	hypothetical protein	837	750	879	823	1406	999	68.8	54.92	66.03	65.7	72.51	69.74	0.625707	3.70973e-10	2.61292e-09
CME097T	NC_010131.1	273395	275021	+	hypothetical transcript	178	153	163	224	194	205	4.22	3.26	3.57	5.23	2.91	4.15	0.624945	0.00118305	0.00319059
CMP286C	NC_010142.1	713947	715560	-	hypothetical protein, conserved	2894	2701	2880	2965	4821	3304	69.2	58.11	63.62	69.9	73.03	67.52	0.624674	6.0065e-11	4.58318e-10
CMH092C	NC_010134.1	225483	226100	+	hypothetical protein	160	165	195	208	285	183	14.48	13.28	16.1	18.23	16.15	14.05	0.623972	2.992e-05	0.000108882
CMI273C	NC_010135.1	719822	721855	-	dihydrolipoamide S-acetyltransferase, precursor	430	356	391	476	524	498	7.85	5.85	6.6	8.58	6.06	7.77	0.622632	2.02938e-06	8.82143e-06
CMI297T	NC_010135.1	786712	789485	+	hypothetical transcript	1471	1123	1344	1515	1893	1630	18.94	13.04	16.02	19.29	15.47	17.96	0.622595	1.75823e-09	1.14862e-08
CMN336C	NC_010140.1	836571	839651	+	acetyl-CoA synthetase	1352	1597	1399	2246	2099	1209	15.51	16.53	14.87	25.5	15.29	11.87	0.622463	0.000804158	0.00222151
CMA007C	NC_010127.1	18552	19760	-	serine acetyltransferase	1522	1683	1567	2156	2329	1631	51.93	51.58	49.29	72.33	50.26	47.51	0.622034	6.40426e-07	2.98989e-06
CMT183C	NC_010146.1	472109	472432	+	hypothetical protein	247	424	419	336	635	466	119.01	170.95	172.95	143.76	180.8	183.14	0.621927	0.00126867	0.00339568
CMO157C	NC_010141.1	404043	404621	+	retroelement, dead	3	1	2	0	5	3	0.3	0.09	0.18	0	0.32	0.26	0.621136	0.590521	0.688376
CME167C	NC_010131.1	443415	444170	-	hypothetical protein	415	506	427	529	685	526	27.1	29.51	25.56	33.69	28.14	29.22	0.619647	6.33366e-07	2.95936e-06
CMJ176T	NC_010136.1	480554	482866	+	hypothetical transcript	1118	944	1085	1063	1681	1330	17.63	13.41	15.83	16.56	16.82	17.94	0.619608	9.15562e-11	6.87519e-10
CMT430C	NC_010146.1	1058391	1058960	+	zinc finger protein	3470	3463	2846	3597	5224	3850	362.54	321.04	270.6	362.84	341.14	340.79	0.618571	1.96699e-08	1.13482e-07
CMQ040C	NC_010143.1	96519	98690	+	hypothetical protein	960	829	837	1066	1360	950	16.25	12.65	13.11	17.83	14.61	13.76	0.617075	1.08202e-09	7.23515e-09
CMP255T	NC_010142.1	641127	643913	-	hypothetical transcript	677	627	522	908	884	531	8.67	7.24	6.19	11.5	7.19	5.82	0.616483	0.000637154	0.00179867
CMT168C	NC_010146.1	432613	433983	+	probable alpha-1,3-mannosyltransferase ALG2	2461	1983	2366	2702	3531	2508	71.72	51.95	63.63	77.53	65.14	62.43	0.616446	2.31504e-10	1.66571e-09
CMN250C	NC_010140.1	607883	609298	-	chloroplast signal recognition particle receptor FtsY	960	787	969	1031	1437	1028	26.89	19.82	25.05	28.44	25.48	24.6	0.615625	6.42238e-11	4.87431e-10
CMS437C	NC_010145.1	1083905	1084660	-	hypothetical protein	956	854	862	1133	1250	1013	62.42	49.81	51.59	72.15	51.35	56.28	0.61551	2.81545e-08	1.58386e-07
CMS251C	NC_010145.1	643683	644705	-	hypothetical protein, conserved	2150	1811	2304	2436	3351	2275	91.24	68.93	90.01	101.44	89.82	82.35	0.61448	3.27609e-10	2.31611e-09
CMI134C	NC_010135.1	373236	374864	+	hypothetical protein	2717	2614	2578	2774	4368	3110	64.25	55.63	56.32	64.69	65.45	62.86	0.61403	4.01116e-11	3.09393e-10
CMQ276T	NC_010143.1	716687	719124	+	hypothetical transcript	1047	953	960	1162	1590	1063	15.56	12.77	13.2	17.07	15	13.52	0.613698	5.38936e-11	4.12337e-10
CMC070C	NC_010129.1	163170	166343	+	similar to ubiquitin-specific processing protease Ubp2p	1789	1604	1781	2038	2694	1910	19.87	16.07	18.32	22.4	19	18.16	0.613638	1.09303e-11	8.81413e-11
CMT287C	NC_010146.1	731276	733714	+	unknown zinc-finger protein	4220.78	3781.16	4142.71	4433.39	6821.41	4485.51	62.7	50.63	56.96	65.1	64.31	57.01	0.613486	2.28581e-10	1.64677e-09
CMB036C	NC_010128.1	91240	92055	+	similar to DnaJ family molecular chaperone	137	131	118	158	189	147	7.98	6.82	6.31	8.99	6.93	7.29	0.612774	0.00012728	0.000415987
CMQ016C	NC_010143.1	35535	37271	+	hypothetical protein, conserved	544	554	475	617	832	577	11.92	10.93	9.62	13.34	11.56	10.81	0.612528	8.04618e-08	4.265e-07
CMH185C	NC_010134.1	478586	480847	+	hypothetical protein	1296	1095	1256	1339	1969	1388	20.96	15.95	18.79	21.39	20.2	19.2	0.611401	2.08138e-12	1.79302e-11
CMS401C	NC_010145.1	1002707	1003996	-	unknown ABC transporter ATP-binding subunit	974	978	1091	1146	1584	1173	30.62	27.63	31.64	35.45	31.51	31.49	0.60946	1.76153e-11	1.39668e-10
CMF129C	NC_010132.1	366314	366619	-	mitochondrial chaperonin hsp10, precursor	122	101	95	149	170	88	76.81	52.29	50.38	81.49	62.35	44.75	0.607869	0.00482392	0.0111187
CMJ248C	NC_010136.1	670542	671084	-	similar to cytochrome c-type biogenesis protein ccmH	698	470	496	597	855	670	79.88	47.64	51.56	65.79	61.05	64.89	0.605797	3.73229e-06	1.55111e-05
CMP044C	NC_010142.1	114922	115890	+	hypothetical protein	70	50	65	71	81	82	3.2	2.05	2.73	3.18	2.34	3.19	0.605507	0.0031103	0.0074882
CMB155C	NC_010128.1	425376	425699	+	similar to uncharacterized hematopoietic stem/progenitor cell protein	539	581	545	531	1019	624	259.7	234.26	224.96	227.19	290.13	245.23	0.604541	9.47155e-07	4.31195e-06
CMO114C	NC_010141.1	289922	291745	+	hypothetical protein, conserved	5444	4627	5143	5590	8484	5496	112.69	86.23	98.41	114.19	111.32	97.26	0.603713	1.49643e-09	9.8897e-09
CMV015C	NC_004799.1	9490	10371	+	CbbX	101820	120921	111515	107630	167763	152097	5300.73	5636.9	5335	5484.31	5507.39	6746.94	0.603349	6.22574e-06	2.53905e-05
CMQ147C	NC_010143.1	349093	349455	-	hypothetical protein	73.88	113.08	106.84	104.47	154.11	118.63	22.99	30.16	29.18	29.83	28.97	30.56	0.603164	0.00200652	0.00511265
CMG159C	NC_010133.1	399786	401882	-	hypothetical protein	479	367	385	512	673	390	8.44	5.83	6.28	8.91	7.52	5.88	0.603135	1.57959e-05	6.04267e-05
CMT260C	NC_010146.1	645857	646561	-	hypothetical protein, conserved	1429	1412	1502	1634	2311	1615	104	91.68	100.06	115.77	105.69	99.93	0.602905	1.00457e-12	8.92482e-12
CMO174T	NC_010141.1	446862	449321	+	hypothetical transcript	47381	47001.8	38930	41547.4	73153.2	57312.6	697.18	623.34	530.12	604.28	683.05	721.47	0.602568	3.75703e-06	1.56025e-05
CMS077C	NC_010145.1	194168	195358	+	hypothetical protein	718	637	771	757	1142	823	24.97	19.9	24.72	25.88	25.12	24.43	0.602256	6.49902e-10	4.45053e-09
CMS337C	NC_010145.1	864705	865658	-	probable tRNA-specific adenosine-34 deaminase subunit TAD2	207	189	171	244	254	215	9.66	7.9	7.34	11.16	7.48	8.55	0.600751	0.000244685	0.000756165
CMH204C	NC_010134.1	533872	536541	+	similar to phosphatidic acid-preferring phospholipase A1	3468.44	2826.36	3230.86	3567.41	4912.8	3627.23	46.59	34.22	40.17	47.38	41.88	41.69	0.599857	9.95985e-10	6.71521e-09
CMH023C	NC_010134.1	69897	71837	-	hypothetical protein	2090	1928	2367	2298	3133	2654	40.25	33.44	42.15	43.69	38.26	43.7	0.599703	1.05187e-09	7.04185e-09
CMB035C	NC_010128.1	87878	90037	-	probable double-strand break repair protein MRE11	1270	1096	1187	1335	1985	1237	21.64	16.82	18.71	22.47	21.45	18.03	0.599384	2.40772e-10	1.72802e-09
CMO037C	NC_010141.1	90918	94085	+	hypothetical protein	1942	1836	1999	2229	2861	2228	21.62	18.43	20.61	24.55	20.22	21.23	0.599373	2.22503e-11	1.74468e-10
CMP093T	NC_010142.1	226341	228053	-	hypothetical transcript	1679	1588	1878	1789	2647	2114	37.41	31.85	38.67	39.32	37.38	40.26	0.598893	1.16171e-10	8.66629e-10
CML201C	NC_010138.1	509085	509357	-	hypothetical protein, conserved	434	518	533	516	732	639	523.98	489.63	518.48	512.59	497.57	607.7	0.598412	1.40283e-06	6.26581e-06
CMS366C	NC_010145.1	933224	935194	+	hypothetical protein	959	943	1015	1209	1508	989	18.14	16.07	17.76	22.59	18.09	16	0.598382	2.11151e-08	1.21204e-07
CMI015C	NC_010135.1	43164	44543	+	L-asparaginase	1012	923	745	1017	1456	957	29.25	23.99	19.88	28.95	26.64	23.63	0.598357	3.0089e-07	1.47764e-06
CMS002C	NC_010145.1	3521	5401	-	copper-containing amine oxidase	4	3.83	2.53	1.28	10.8	1.5	0.08	0.07	0.05	0.03	0.14	0.03	0.596485	0.427287	0.531488
CMM277C	NC_010139.1	698219	699097	+	hypothetical protein, conserved	214	202	226	255	326	233	11.19	9.46	10.86	13.06	10.75	10.39	0.595509	9.511e-06	3.76789e-05
CMT236C	NC_010146.1	589502	591013	-	hypothetical protein	1434	1261	1950	1708	2301	1851	37.08	29.33	46.57	43.53	37.69	40.9	0.595366	1.68211e-06	7.4256e-06
CMT545C	NC_010146.1	1368469	1368762	-	similar to U6 snRNA-associated Sm-like protein	6.43	4.24	1.62	5.67	7.5	2.67	4.99	2.66	1.04	3.75	3.35	1.66	0.594531	0.368533	0.472698
CMA024C	NC_010127.1	68879	69529	-	unknown cupin family protein	0	3	0	0	2	2	0	0.22	0	0	0.1	0.14	0.593359	1	1
CMT077C	NC_010146.1	196696	197985	+	similar to auxin-regulated protein	291	253	295	336	375	338	9.15	7.15	8.55	10.39	7.46	9.07	0.592829	1.998e-05	7.51667e-05
CMN188C	NC_010140.1	470679	471167	-	similar to steroid binding protein	1473	1285	1317	1456	2145	1576	208.29	160.2	168.33	196.88	188.38	188.03	0.592494	1.30204e-11	1.04108e-10
CMK180C	NC_010137.1	497747	498871	-	probable transcription regulator exsB	660	586	602	678	956	709	24.7	19.69	20.76	24.93	22.62	22.65	0.592178	1.04664e-09	7.01508e-09
CMP151C	NC_010142.1	378443	380353	+	unknown DNA-binding protein	4106	3930	4834	4566	6804	4983	80.51	69.39	87.64	88.38	84.59	83.55	0.592026	7.69105e-09	4.62522e-08
CMK221C	NC_010137.1	605318	610189	+	hypothetical protein, conserved	12612	11167	11945	14235	18794	12209	88.52	70.74	77.7	98.96	83.81	73.37	0.590962	7.13648e-08	3.82928e-07
CMH238C	NC_010134.1	611969	612991	-	similar to glucose-6-phosphate/phosphate translocator	517	535	593	674	778	611	21.94	20.36	23.17	28.07	20.85	22.12	0.590093	6.22052e-07	2.91129e-06
CMS030C	NC_010145.1	72562	73569	-	hypothetical protein, conserved	1536	1513	1683	1714	2389	1874	66.49	58.74	67.06	72.79	65.31	69.19	0.58952	7.00089e-12	5.76836e-11
CME148C	NC_010131.1	406051	407631	-	chloroplast peptide chain release factor RF-2	1117	972	1029	1272	1622	1045	27.37	21.43	23.29	30.73	25.18	21.89	0.58942	2.11396e-08	1.21222e-07
CMI063C	NC_010135.1	184951	186123	+	4-hydroxyphenylpyruvate dioxygenase, 4HPPD	2701	2824	2404	2823	4242	3031	95.78	89.93	78.59	98.41	95.13	91.75	0.589267	7.86948e-09	4.72252e-08
CMV108C	NC_004799.1	69832	70089	+	ribosomal protein L19	1408	2091	1926	1630	2300	2852	2493.54	2809.17	2675.24	2308.28	2254.47	3924.96	0.58894	0.00218543	0.00552144
CML305C	NC_010138.1	779665	780102	+	60S ribosomal protein L27	1393	1388	1543	1436	2260	1787	253.21	220.91	251.67	247.06	253.39	272.81	0.587781	1.98669e-10	1.4441e-09
CMN118C	NC_010140.1	306200	308263	-	hypothetical protein, conserved	3289	2933	2848	3613	4724	3110	59.02	47.41	47.27	64.03	53.76	47.73	0.586452	5.9828e-08	3.24087e-07
CMR407C	NC_010144.1	993327	994982	+	cell division cycle protein cdc27	987	932	1160	1104	1637	1156	22.89	19.45	24.86	25.25	24.06	22.91	0.58539	8.81199e-10	5.96254e-09
CMI215C	NC_010135.1	577666	579402	+	probable GDP dissociation inhibitor	2961	2706	2975	3131	4794	3059	64.9	53.39	60.26	67.7	66.6	57.32	0.584182	1.94956e-09	1.26922e-08
CMA008C	NC_010127.1	19782	20834	-	ORF1050	25	27	23	31	31	32	1.02	0.99	0.86	1.24	0.8	1.11	0.583886	0.0317007	0.0591213
CMC170T	NC_010129.1	416299	417980	+	hypothetical transcript	1884	1705	1685	1776	2737	2147	42.89	34.94	35.45	39.88	39.49	41.78	0.583093	2.41749e-10	1.73284e-09
CMR260C	NC_010144.1	636116	636433	+	similar to enhancer of rudimentaryp1 homolog	102	115	118	118	144	155	53.43	50.14	52.68	54.52	44.38	66.02	0.581923	0.00196943	0.00502946
CMN110C	NC_010140.1	286092	287399	-	hypothetical protein, conserved	3190	2879	3143	3332	4588	3632	98.55	79.94	89.58	101.31	89.7	95.82	0.581658	8.48542e-10	5.75529e-09
CMP166C	NC_010142.1	422229	423464	+	phycocyanin-associated rod linker protein	13415	15065	14357	15323	24375	14985	445.01	448.97	439.22	499.99	511.51	424.42	0.581591	3.41793e-07	1.66411e-06
CMJ064C	NC_010136.1	188848	191550	+	hypothetical protein	3993	3476	3848	4249	5913	4072	52.91	41.52	47.2	55.67	49.73	46.17	0.579944	2.40687e-09	1.54445e-08
CMW023C	NC_000887.3	11474	12952	-	NADH dehydrogenase subunit 4	8380	12578	9738	10317	16418	12311	222.56	300.46	238.81	269.99	276.14	279.36	0.57975	0.000106369	0.000351285
CMP032C	NC_010142.1	82956	83729	-	hypothetical protein, conserved	1373	1253	1257	1540	2132	1237	86.5	70.55	72.63	94.7	84.55	66.33	0.57965	1.03103e-07	5.36989e-07
CMH057C	NC_010134.1	160783	162966	-	hypothetical protein, conserved	3786	2867	3423	3900	5389	3388	63.7	43.46	53.28	64.82	57.52	48.76	0.579635	3.20632e-07	1.56781e-06
CMQ098C	NC_010143.1	224867	231538	-	DNA polymerase epsilon, catalytic subunit	8154	6913	6934	8301	11883	7580	41.16	31.51	32.45	41.53	38.13	32.77	0.579118	9.28796e-08	4.87768e-07
CMI286C	NC_010135.1	751723	754509	-	hypothetical protein	752	576	508	694	1029	601	9.63	6.65	6.02	8.79	8.37	6.59	0.578326	3.24206e-05	0.00011723
CMK152T	NC_010137.1	417036	419268	+	hypothetical transcript	149	153	166	191	216	175	2.44	2.26	2.52	3.1	2.25	2.46	0.576518	0.000194736	0.0006152
CMA127C	NC_010127.1	368021	368320	+	cyclin-dependent kinase regulatory subunit	138	172	229	177	257	239	96.16	97.85	133.52	106.21	103.74	133.98	0.575816	0.00346139	0.00824552
CMG006C	NC_010133.1	16645	20148	-	hypothetical protein	2839.36	2721.41	2724.21	3583.79	4214.06	2548.07	28.33	24.5	25.18	35.39	26.71	21.76	0.575714	7.63336e-06	3.07774e-05
CME058C	NC_010131.1	165196	167028	-	hypothetical protein	5465	5532	5622	5676	8548	6653	112.47	102.51	106.96	115.29	111.52	117.07	0.575333	6.73075e-09	4.09544e-08
CME022C	NC_010131.1	60531	66623	+	hypothetical protein	3558	2965	2889	3936	4851	2975	19.74	14.85	14.86	21.64	17.11	14.14	0.575297	7.16359e-06	2.89656e-05
CMQ152C	NC_010143.1	370457	371302	-	hypothetical protein, conserved	912	1002	1105	1042	1544	1198	50.4	49.55	56.08	56.31	53.77	56.39	0.572699	8.36255e-09	4.99728e-08
CMJ060C	NC_010136.1	178661	179017	-	hypothetical protein, conserved	514	608	577	603	873	654	169.38	171.28	166.42	181.65	173.33	178.14	0.571046	3.70967e-07	1.79998e-06
CMR158C	NC_010144.1	392571	393380	+	mitochondrial Mn superoxide dismutase	782.75	646.07	649.13	792.58	1134.03	683.68	46.09	34.02	35.08	45.59	42.06	34.27	0.570956	5.62731e-07	2.6644e-06
CMO183C	NC_010141.1	460410	460916	+	hypothetical protein, conserved	3242	3119	2985	3148	5298	3390	425.06	361.18	354.42	395.75	432.19	375.45	0.570537	2.20653e-08	1.26275e-07
CMH209C	NC_010134.1	543634	544515	+	heme oxygenase	4221	4568	4374	4558	7133	4879	219.74	212.94	209.26	232.25	234.16	216.43	0.568308	2.00363e-08	1.15245e-07
CMK171T	NC_010137.1	475474	478254	+	hypothetical transcript	4372.61	4335.43	4207.55	4353.96	7231.24	4727.65	56.15	50.19	50.02	55.29	58.94	51.95	0.56816	1.62841e-08	9.50103e-08
CML304C	NC_010138.1	778921	779262	-	60S ribosomal protein L35A	137	148	164	179	224	156	52.86	48.41	54.92	62.41	51.67	49.49	0.568031	0.00026541	0.000815331
CMD050C	NC_010130.1	135089	136909	-	protein phosphatase 2 regulatory subunit A	7974	7434	8544	8236	13085	8790	165.37	138.81	163.8	168.56	172.03	155.85	0.56789	1.52623e-08	8.91401e-08
CMO273C	NC_010141.1	697166	698899	+	hypothetical protein	165	101	86	132	190	118	3.62	2	1.75	2.86	2.64	2.22	0.567281	0.0108302	0.0229909
CMN273C	NC_010140.1	673045	683559	+	hypothetical protein	18380	15551	15595	18271	26761	17031	58.01	44.33	45.65	57.18	53.71	46.05	0.567184	2.29752e-07	1.14916e-06
CMJ109C	NC_010136.1	322572	323216	-	60S ribosomal protein L10	2532	2325	2574	2561	3939	2804	213	174.16	197.8	209.11	207.83	200.3	0.567095	1.43642e-10	1.06041e-09
CMO001C	NC_010141.1	6558	8069	+	hypothetical protein	15	14	10	14	22	13	0.39	0.33	0.24	0.36	0.36	0.29	0.567064	0.124514	0.193314
CMF076C	NC_010132.1	198261	199046	+	similar to dnaJ protein	1607	1693	1805	1750	2601	2022	98.94	93.18	101.94	105.19	100.82	105.96	0.567036	2.00142e-10	1.45109e-09
CML230C	NC_010138.1	581366	582781	+	hypothetical protein, conserved	310	300	288	412	388	298	8.68	7.55	7.45	11.37	6.88	7.13	0.566375	0.000678747	0.00190472
CMP134C	NC_010142.1	333218	335656	-	similar to transcriptional adaptor like protein	2981	2662	3439	3323	4199	3658	44.29	35.64	47.28	48.79	39.58	46.49	0.566352	3.87881e-07	1.87404e-06
CMA013C	NC_010127.1	37271	38230	+	hypothetical protein, conserved	1470	1436	1513	1524	2403	1620	68	59.54	64.39	69.1	70.16	63.89	0.565944	2.20251e-11	1.72941e-10
CMT144T	NC_010146.1	388435	389497	-	hypothetical transcript	3923	3703	3475	3883	5883	4131	158.18	133.97	129.05	153.72	149.88	142.11	0.565592	8.49941e-09	5.07373e-08
CMI234C	NC_010135.1	632526	634154	-	similar to PABP1-dependent poly A-specific ribonuclease subunit PAN3	1274	1108	1154	1325	1853	1230	30.13	23.58	25.21	30.9	27.76	24.86	0.564686	1.23204e-09	8.17089e-09
CMT241C	NC_010146.1	603281	606298	+	calcium-transporting ATPase, endoplasimc reticulum type	4365	3945	4435	4714	6459	4658	51.23	41.75	48.2	54.73	48.13	46.79	0.56459	3.70483e-09	2.33174e-08
CMS325T	NC_010145.1	832770	835479	-	hypothetical transcript	2508	2293	2539	2516	3894	2765	33.14	27.31	31.05	32.87	32.66	31.26	0.564258	1.69532e-10	1.24668e-09
CMP013C	NC_010142.1	25391	26389	-	mitochondrial DNA replication protein YHM2	540	501	644	609	783	683	23.66	19.68	25.97	26.17	21.66	25.52	0.563139	1.83029e-06	8.05496e-06
CMQ175C	NC_010143.1	425905	426795	+	mitochondrial ribosomal protein S9 precursor	1133	1107	1271	1247	1766	1345	58.14	50.87	59.95	62.65	57.15	58.82	0.562315	4.5873e-10	3.19535e-09
CMQ243C	NC_010143.1	616151	618364	-	N-ethylmaleimide sensitive fusion protein	4253	3766	4225	4652	6264	4272	70.46	56.22	64.75	76.14	65.83	60.54	0.561868	1.99071e-08	1.14733e-07
CMN227C	NC_010140.1	557638	558819	+	S-adenosylmethionine synthetase	204	165	218	240	259	219	7.16	5.2	7.06	8.29	5.75	6.56	0.561715	0.000402545	0.00118591
CMT314C	NC_010146.1	797338	798123	-	phosphomannomutase	61	74	73	81	86	88	3.76	4.07	4.12	4.87	3.33	4.61	0.560112	0.00618002	0.0139277
CMH156C	NC_010134.1	391506	393149	+	hypothetical protein, conserved	307	397	364	506	465	331	7.18	8.36	7.87	11.67	6.89	6.62	0.559325	0.00258465	0.00638238
CMN318C	NC_010140.1	783766	785601	+	folate monoglutamate transporter	1980	1743	1962	2107	2774	2125	40.67	32.24	37.26	42.71	36.12	37.32	0.558391	2.67587e-10	1.90841e-09
CMW021C	NC_000887.3	8945	9937	-	NADH dehydrogenase subunit 1	17320	22961	19317	20598	30913	22876	765.09	909.46	785.31	892.42	862.24	861.77	0.558386	1.5462e-05	5.91895e-05
CMJ138C	NC_010136.1	392891	395047	+	similar to metal ion transporter	5930	5604	5392	6153	9042	5888	101.2	86.16	85.12	103.72	97.88	85.94	0.557345	4.26714e-08	2.3519e-07
CMG108C	NC_010133.1	274540	275874	+	similar to Raf/ATN-like protein kinase	510	501	560	616	689	611	15.36	13.56	15.56	18.26	13.13	15.72	0.556325	2.79619e-06	1.18906e-05
CML169T	NC_010138.1	422720	424458	-	hypothetical transcript	463	349	415	492	589	424	10.13	6.88	8.4	10.62	8.17	7.93	0.556248	1.2088e-05	4.69701e-05
CML163C	NC_010138.1	409565	410407	-	hypothetical protein	1211	1174	1257	1627	1673	1142	67.26	58.35	64.12	88.37	58.56	54.03	0.556225	3.33288e-05	0.000120056
CMO347C	NC_010141.1	858873	860789	+	MYB-related protein	746	758	730	878	1043	817	14.57	13.34	13.19	16.93	12.92	13.65	0.554444	2.51862e-07	1.24658e-06
CML226C	NC_010138.1	568574	570181	+	hypothetical protein, conserved	2296	2346	2385	2818	3383	2410	55.14	50.7	52.92	66.73	51.48	49.47	0.55167	1.0648e-07	5.54066e-07
CMT484C	NC_010146.1	1215678	1216409	+	probable flavin-linked sulfhydryl oxidase ERV1	660	585	676	710	921	724	45.28	35.84	42.49	47.48	39.74	42.25	0.551565	3.77175e-08	2.09513e-07
CMI170C	NC_010135.1	473479	474078	+	hypothetical protein	1078	910	819	1142	1471	852	102.69	77.04	71.12	105.28	87.72	68.83	0.551043	3.07322e-05	0.000111552
CMR122C	NC_010144.1	315305	315916	-	60S ribosomal protein L13A	511	520	744	595	754	803	47.02	42.55	62.44	53.03	43.45	62.68	0.550917	0.000588458	0.00167201
CMG187C	NC_010133.1	487000	487680	-	hypothetical protein, conserved	1531	1542	1460	1484	2466	1695	117.78	105.76	102.73	111.01	119.13	110.81	0.55061	1.03675e-09	6.96525e-09
CMO048C	NC_010141.1	134238	137018	-	hypothetical protein	3587	3150	3751	3874	5004	3940	46.06	36.47	44.59	49.19	40.79	43.29	0.549808	4.12232e-08	2.28059e-07
CMO206C	NC_010141.1	528470	529411	-	similar to ribosomal RNA processing exonuclease RRP41	945	1089	1027	970	1571	1248	44.87	46.33	44.85	45.13	47.07	50.51	0.548447	3.07112e-07	1.50559e-06
CMK034C	NC_010137.1	87080	88228	-	hypothetical protein	2012	1863	1782	2387	3015	1573	73.28	60.92	59.82	85.44	69.42	48.9	0.546543	9.0292e-05	0.000301168
CMR040T	NC_010144.1	109688	112627	-	hypothetical transcript	1727.75	1667.34	1568.26	1882.37	2520.62	1699.99	20.87	18.16	17.54	22.49	19.33	17.57	0.546531	4.72898e-09	2.94692e-08
CMW027C	NC_000887.3	15501	16268	-	ATP synthase F0 subunit 6	715	1327	1280	1057	1878	1231	45.58	75.59	74.82	65.75	75.35	66.78	0.545558	0.00364743	0.00862052
CMI150T	NC_010135.1	412235	414539	+	hypothetical transcript	3535	3443	3400	4539	5204	2948	55.96	49.11	49.8	71	52.26	39.92	0.545224	0.000170459	0.00054304
CMW030C	NC_000887.3	18741	19424	+	cyochrome c1 ABC transporter channel subunit	7	17	15	17	18	13	0.53	1.16	1.05	1.26	0.86	0.84	0.545004	0.162841	0.242928
CMS484C	NC_010145.1	1213457	1215277	-	similar to guanylate kinase	2786	2639	2686	2843	4268	2900	57.78	49.28	51.49	58.19	56.11	51.42	0.544988	2.05136e-09	1.33092e-08
CMI230C	NC_010135.1	621486	622487	-	similar to endonuclease III	943	775	1036	982	1391	998	41.15	30.33	41.61	42.04	38.33	37.14	0.542723	7.16885e-08	3.83939e-07
CMK023C	NC_010137.1	63411	64949	-	hypothetical protein, conserved	2278	1970	2214	2184	3553	2255	57.66	44.86	51.76	54.49	56.97	48.78	0.541344	4.32605e-09	2.70473e-08
CMK140C	NC_010137.1	380243	381280	+	hypothetical protein, conserved	681	651	630	764	1008	634	28.34	24.3	24.14	31.21	26.5	22.51	0.541308	1.54878e-06	6.87446e-06
CMP072C	NC_010142.1	180399	182729	+	hypothetical protein	5655	5105	5789	5825	8029	6321	88.39	71.91	83.73	89.98	79.63	84.52	0.54106	2.66317e-08	1.50736e-07
CMT635C	NC_010146.1	1613001	1613975	-	hypothetical protein, conserved	399	374	414	348	596	513	18.07	15.18	17.25	15.45	17.04	19.81	0.540834	3.51714e-05	0.000125656
CMP330T	NC_010142.1	826427	829689	+	hypothetical transcript	9102	8963	8999	9096	14164	10059	98.11	87.14	89.84	97.02	96.95	92.8	0.539891	3.76619e-08	2.09409e-07
CMR268C	NC_010144.1	650846	651928	+	similar to heat shock protein Hsp33	1622	1635	1828	1715	2485	2007	63.81	57.73	66.25	66.26	61.78	67.37	0.538799	1.97172e-09	1.28218e-08
CMR226C	NC_010144.1	561489	562151	+	hypothetical protein	1382	1266	1348	1397	2084	1424	111.06	90.66	99.03	109.08	105.11	97.21	0.538742	2.57122e-10	1.8407e-09
CMJ014C	NC_010136.1	47024	48493	+	mercuric reductase	875	728	755	877	1099	881	23.41	17.52	18.65	23.12	18.62	20.14	0.538146	1.75491e-07	8.87142e-07
CMO136C	NC_010141.1	345472	346692	+	coproporphyrinogen III oxidase	1267	1219	1241	1538	1820	1171	42.69	36.89	38.55	50.96	38.79	33.68	0.537579	2.91622e-06	1.2364e-05
CMN161C	NC_010140.1	405610	407862	-	similar to vegetatible incompatibility protein HET-E-1	559	544	510	800	674	444	9.08	7.96	7.66	12.84	6.95	6.17	0.533233	0.00508933	0.0116595
CME198C	NC_010131.1	517533	518213	+	mitochondrial F1FO ATP synthase subunit ATP5	947	867.54	860.11	893.02	1333.43	1032.96	72.85	59.5	60.52	66.8	64.41	67.53	0.53295	7.18603e-09	4.3538e-08
CMM203C	NC_010139.1	513164	515080	+	hypothetical protein	2086	1620	1819	2076	2789	1849	40.75	28.5	32.86	40.04	34.55	30.89	0.532822	1.60024e-07	8.16224e-07
CMD137C	NC_010130.1	358352	359737	-	hypothetical protein, conserved	3370	2800	3129	3200	4544	3540	96.9	72.38	83.04	90.61	82.71	86.95	0.532743	3.69908e-08	2.05879e-07
CMC037C	NC_010129.1	88884	90830	+	glycine--tRNA ligase, class II	292	243	331	307	425	319	5.6	4.2	5.87	5.82	5.17	5.23	0.532492	5.46562e-05	0.00018966
CMS187C	NC_010145.1	492119	493669	-	similar to TIA1 cytotoxic granule-associated RNA-binding protein	2918	2409	2814	2960	4241	2733	73.17	54.35	65.18	73.17	67.37	58.57	0.532449	6.84539e-08	3.67656e-07
CMM174C	NC_010139.1	410637	412193	-	hypothetical protein, conserved	1573	1399	1453	1595	2364	1462	39.26	31.42	33.5	39.25	37.38	31.19	0.532427	7.69055e-09	4.62522e-08
CMP169C	NC_010142.1	428869	430935	+	similar to expression regulator of ATP synthase Nca2p	1767	1462	1531	1680	2377	1728	31.66	23.59	25.37	29.72	27.01	26.48	0.531581	1.21867e-09	8.10117e-09
CMJ040T	NC_010136.1	113689	115731	-	hypothetical transcript	990	875	964	966	1472	1017	17.97	14.31	16.19	17.32	16.95	15.79	0.531318	1.51383e-09	9.98145e-09
CMQ348C	NC_010143.1	892025	897100	+	eukaryotic translation initiation factor eIF-4F	11560	9515	10685	12270	16389	9981	77.7	57.72	66.56	81.69	70	57.44	0.531144	6.52746e-06	2.6489e-05
CMA078C	NC_010127.1	243078	243338	+	hypothetical protein	10	13	6	16	9	10	16.33	16.21	7.73	21.01	8.16	12.72	0.530681	0.188363	0.274681
CMN162C	NC_010140.1	408595	410466	+	similar to oxidoreductase	1254	1162	1364	1331	1775	1457	25.18	21.01	25.32	26.38	22.6	25.02	0.529774	8.56444e-09	5.10718e-08
CMI125C	NC_010135.1	350545	354072	-	phosphatidylinositol 4-kinase	2863	2488	2921	2970	4283	2815	28.36	22.23	26.8	29.12	26.94	23.87	0.528455	4.4016e-08	2.4213e-07
CMR359C	NC_010144.1	870747	871082	-	hypothetical protein	10	9	3	8	13	6	4.14	3.14	1.07	2.97	3.2	2.04	0.528154	0.291748	0.394093
CMQ408T	NC_010143.1	1065177	1066695	+	hypothetical transcript	3772	4110	3951	3777	6142	4556	96.99	95.07	93.83	95.72	100.04	100.11	0.528128	4.48705e-07	2.15873e-06
CML147C	NC_010138.1	365323	365700	-	hypothetical protein	285	268	294	266	425	339	77.73	63.04	70.83	67.17	70.44	76.88	0.527677	3.5303e-05	0.000126047
CMM247C	NC_010139.1	621626	622900	+	hypothetical protein, conserved	95	91	120	116	142	111	3.03	2.61	3.53	3.64	2.87	3.02	0.526994	0.00248984	0.00616971
CMJ128C	NC_010136.1	356981	358870	+	phenylalanine--tRNA ligase beta-subunit	1495	1384	1562	1526	2181	1670	29.69	24.75	28.68	29.92	27.46	28.36	0.526638	2.80724e-10	1.99458e-09
CMS301C	NC_010145.1	775169	776485	-	hypothetical protein, conserved	11801	11359	10374	12309	18251	10511	361.46	312.71	293.18	371.1	353.79	274.96	0.526353	9.92236e-06	3.91992e-05
CMV058C	NC_004799.1	35779	36477	-	ORF232	62559	71110	65457	65795	108775	70256	4615.1	4679.68	4419.62	4723.95	5041.75	4405.97	0.526313	5.11103e-06	2.09467e-05
CMT032C	NC_010146.1	83391	84260	-	hypothetical protein	891	863	921	909	1344	995	47.3	41.01	44.92	47.22	44.98	45	0.526277	3.13424e-09	1.98362e-08
CMP008C	NC_010142.1	16884	17285	+	RNA polymerase II subunit	389	387	508	405	558	575	88.47	76.47	102.83	86.19	77.68	109.26	0.52595	0.000468376	0.001358
CMG193C	NC_010133.1	499723	502923	-	hypothetical protein	2335	1868	1962	2240	3047	2162	25.7	18.54	20	24.39	21.3	20.37	0.525536	3.88025e-08	2.15329e-07
CMQ051C	NC_010143.1	116030	116344	+	40S ribosomal protein S21	85	82	63	70	92	113	46.52	37.25	29.31	33.67	29.55	50.21	0.52503	0.0220084	0.0428616
CMO159C	NC_010141.1	409164	411260	+	unknown WD repeat protein	15465	14122	14596	16291	22547	14744	312.32	256.8	272.51	324.73	288.68	254.59	0.524491	6.18866e-07	2.90355e-06
CMQ457C	NC_010143.1	1179662	1182190	-	Raf-related MAP kinase kinase kinase, delta-type	1460	1363	1373	1446	2198	1464	20.83	17.53	18.13	20.39	19.9	17.87	0.523841	2.71841e-09	1.73009e-08
CMJ033C	NC_010136.1	95117	96133	+	hypothetical protein	3473	2991	2836	3076	4941	3326	148.55	114.74	111.67	129.09	133.48	121.34	0.523422	4.93333e-07	2.35151e-06
CML300C	NC_010138.1	771910	773865	+	hypothetical protein	2356	2141	2134	2420	3339	2268	44.97	36.81	37.67	45.61	40.41	37.02	0.523372	1.22953e-08	7.27085e-08
CMN096C	NC_010140.1	245836	248556	+	hypothetical protein	2354.33	2050.49	2399.04	2314.67	3511.12	2426.94	30.97	24.32	29.21	30.11	29.31	27.32	0.52206	4.0984e-09	2.56523e-08
CMD085C	NC_010130.1	206757	207686	-	hypothetical protein	3	1	0	2	3	0	0.14	0.04	0	0.09	0.09	0	0.521987	1	1
CMD104C	NC_010130.1	253439	254647	+	delta-aminolevulinic acid dehydratase	978	1054	1224	1090	1694	1175	33.37	32.3	38.5	36.57	36.55	34.22	0.521695	2.9049e-07	1.42904e-06
CMQ030C	NC_010143.1	72559	73638	-	galactose-1-phosphate uridylyltransferase	1616	1298	1646	1540	2243	1712	63.81	45.99	59.87	59.71	55.97	57.68	0.521058	1.11719e-08	6.63422e-08
CMQ394C	NC_010143.1	1019153	1020322	-	probable platelet activating factor acetylhydrolase	1632	1528	1692	1650	2330	1862	58.07	48.82	55.49	57.71	52.42	56.55	0.520934	7.9578e-10	5.41035e-09
CMT107C	NC_010146.1	289242	289766	-	hypothetical protein	388	467	538	371	622	681	47.42	50.49	59.64	43.57	47.37	70.37	0.520872	0.00437279	0.0101697
CML157C	NC_010138.1	399696	401582	-	similar to psbB mRNA maturation factor Mbb1	764	889	902	1087	1203	773	15.2	15.93	16.59	21.35	15.18	13.15	0.52068	0.000214213	0.000671501
CMM118T	NC_010139.1	274847	276462	-	hypothetical transcript	5284	5355	5920	5193	8493	6413	126.15	115.05	130.57	122.25	128.47	130.86	0.519482	6.82918e-07	3.1752e-06
CMI244C	NC_010135.1	656477	657769	+	plastid terminal oxidase	8138	7287	7761	7378	12401	8407	255.06	205.25	224.4	227.57	245.95	225.02	0.515898	3.35154e-07	1.63319e-06
CMT576C	NC_010146.1	1460311	1463688	+	hypothetical protein	5309	4208	4774	5084	6769	5210	55.12	39.4	45.91	52.23	44.63	46.3	0.514222	4.68195e-07	2.24299e-06
CMR338T	NC_010144.1	820918	822583	+	hypothetical transcript	15422	14769	15811	15285	24147	16227	355.1	306.05	336.39	347.11	352.32	319.36	0.512099	3.31747e-07	1.61798e-06
CMA045C	NC_010127.1	129010	130992	-	hypothetical protein	2715	2640	2710	2729	3890	3047	51.01	44.67	47.08	50.63	46.35	48.96	0.512038	1.6323e-08	9.51392e-08
CMI064C	NC_010135.1	187031	188815	-	hypothetical protein	1843	1775	1853	1999	2564	1964	39.12	33.92	36.36	41.87	34.5	35.64	0.511629	1.25753e-08	7.42873e-08
CMR145C	NC_010144.1	370791	371264	+	hypothetical protein	549	518	541	575	792	562	83.06	68.98	73.85	82.98	74.3	71.66	0.511479	2.43351e-07	1.20866e-06
CMT399C	NC_010146.1	991507	992196	-	similar to Golgi transport protein SFT2	979	970	969	937	1410	1151	73.73	65.15	66.78	68.66	66.7	73.68	0.510114	7.30299e-08	3.90387e-07
CMW022C	NC_000887.3	9952	11454	-	NADH dehydrogenase subunit 2	5247	7695	6481	6358	9911	7246	136.66	180.28	155.88	163.2	163.49	161.26	0.509894	0.000306563	0.000926216
CMT218C	NC_010146.1	553568	554524	-	temperature sensitive supressor Bem46	184	188	223	198	270	241	8.55	7.83	9.53	9.02	7.92	9.55	0.509758	0.000578439	0.00164849
CMO013C	NC_010141.1	38956	39942	-	probable nicotinate-nucleotide pyrophosphorylase	576	480	535	572	748	576	25.65	19.17	21.93	24.98	21.03	21.88	0.509596	8.51908e-07	3.89708e-06
CMM185C	NC_010139.1	458176	459258	-	similar to protein phosphatase 1, regulatory subunit	468	432	411	515	592	449	18.41	15.25	14.89	19.9	14.72	15.07	0.509404	3.40788e-05	0.000122292
CMJ288C	NC_010136.1	761637	763709	+	similar to DNA photolyase	5017	4482	4919	5027	7252	5019	89.58	72.09	81.24	88.65	82.13	76.64	0.509023	8.83123e-08	4.66371e-07
CMA004C	NC_010127.1	13867	14238	+	hypothetical protein, conserved	211	323	352	297	449	322	60.55	79.76	89.01	78.65	78.12	76.71	0.508196	0.00433337	0.0100822
CMN143C	NC_010140.1	371219	372304	+	similar to t-SNARE SED5	916	894	1040	926	1461	1040	35.91	31.45	37.55	35.65	36.19	34.78	0.50717	6.07727e-08	3.28891e-07
CMQ142C	NC_010143.1	337675	338319	-	similar to light harvesting protein	2441	3418	3064	3025	5163	2743	205.34	256.03	235.45	246.99	272.41	195.94	0.506986	0.00059682	0.00169238
CMT588C	NC_010146.1	1493256	1494332	-	4-hydroxybenzoate octaprenyltransferase	1023	1114	1060	1095	1560	1170	40.54	39.62	38.69	42.61	39.07	39.56	0.505601	5.75048e-08	3.12098e-07
CMP131T	NC_010142.1	326183	329405	+	hypothetical transcript	651	589	523	569	951	610	7.11	5.8	5.29	6.15	6.6	5.7	0.505318	1.2137e-05	4.71284e-05
CMR066C	NC_010144.1	176505	178130	-	succinate-semialdehyde dehydrogenase	4709	4399	4371	4536	7177	4538	111.6	93.82	95.71	106.01	107.77	91.92	0.504046	4.55082e-07	2.1857e-06
CMT426C	NC_010146.1	1051629	1052366	+	similar to Bax inhibitor-1	815	741	591	807	992	747	55.22	44.83	36.69	53.3	42.27	43.05	0.503837	7.39868e-05	0.00025061
CMT196C	NC_010146.1	504356	504943	-	small GTP-binding protein Sar1	531	571	663	537	892	686	52.43	50.08	59.64	51.27	55.11	57.43	0.501414	2.53855e-05	9.37627e-05
CMM160C	NC_010139.1	374009	376090	+	similar to TFIIH subunit TFB2	2051	1734	1864	2033	2588	2051	36.44	27.75	30.63	35.68	29.16	31.17	0.500954	6.17348e-08	3.33462e-07
CMR252C	NC_010144.1	615131	616483	-	hypothetical protein, conserved	1450	1348	1397	1467	2098	1439	42.95	35.89	38.19	42.78	39.34	36.41	0.500008	7.96379e-09	4.77407e-08
CMM124T	NC_010139.1	286731	288168	+	hypothetical transcript	907	992	1015	1114	1394	951	24.93	24.52	25.75	30.16	24.26	22.33	0.499818	3.77654e-06	1.56721e-05
CMF144C	NC_010132.1	400441	401472	-	hypothetical protein, conserved	2579	2993	2787	2834	4261	2923	108.17	112.6	107.62	116.65	112.89	104.57	0.499316	1.45646e-06	6.48178e-06
CMK150C	NC_010137.1	406334	408646	-	chloroplast translation elongation factor G	414	381	504	430	611	498	6.53	5.41	7.35	6.7	6.11	6.72	0.498711	3.60122e-05	0.000128418
CMS249C	NC_010145.1	639277	641391	-	hypothetical protein	2741	2691	2856	2940	3801	3048	47.83	42.31	46.1	50.68	42.07	45.49	0.498674	1.69283e-07	8.5882e-07
CMT291C	NC_010146.1	740454	741494	-	hypothetical protein, conserved	1348	1300	1179	1416	2024	1149	55.89	48.35	45.01	57.62	53.01	40.64	0.49865	1.18266e-05	4.60491e-05
CMR117C	NC_010144.1	303529	304989	-	4-aminobutyrate aminotransferase	1094	1039	1207.87	1157	1596.21	1208.95	29.49	25.19	30.06	30.73	27.25	27.84	0.498366	2.90565e-08	1.62998e-07
CMQ097C	NC_010143.1	221722	224457	+	probable ATP-dependent protease Lon	2091	1762	2123	2155	2779	2117	27.34	20.77	25.69	27.86	23.06	23.68	0.497931	9.0458e-08	4.76815e-07
CMJ301C	NC_010136.1	790679	791662	-	2-hydroxyhepta-2,4-diene-1,7-dioate isomerase	338	339	322	350	489	349	15.12	13.59	13.25	15.35	13.81	13.31	0.49696	2.36071e-05	8.79093e-05
CMO241C	NC_010141.1	622267	623316	-	hypothetical protein, conserved	1187	1231	1328	1234	1725	1470	48.65	45.26	50.12	49.65	44.67	51.4	0.49658	3.31725e-07	1.61798e-06
CMG196C	NC_010133.1	507699	510212	+	mitochondrial translation elongation factor G1	3831	3353	4026	3822	5247	4163	55.02	43.4	53.51	54.26	47.82	51.15	0.495839	4.93751e-07	2.35153e-06
CML015C	NC_010138.1	28521	29096	+	similar to ferredoxin	379.28	428.92	428.22	416.58	577.25	470.78	38.87	39.02	39.96	41.24	36.99	40.89	0.495759	2.53673e-05	9.37565e-05
CMQ300C	NC_010143.1	775253	776542	+	mitochondrial peptide chain release factor RF-1	3146	2917	3001	3148	4499	3120	98.89	82.4	87.02	97.38	89.49	83.75	0.49445	1.57199e-07	8.03257e-07
CME191C	NC_010131.1	495043	496329	+	hypothetical protein	45	22	30	34	41	39	1.42	0.62	0.87	1.05	0.82	1.05	0.494257	0.0598464	0.10301
CMB088C	NC_010128.1	248465	249088	-	probable nucleotide binding protein Maf	878	823	971	924	1260	972	78.12	65.15	78.85	79.7	70.26	73.4	0.494022	1.68358e-07	8.54889e-07
CML130C	NC_010138.1	296459	297238	-	similar to transcription initiation factor TFIIE beta subunit	1260	1164	1039	1124	1835	1188	78.47	64.79	59.35	68.33	71.94	62.97	0.49348	1.05179e-06	4.7508e-06
CMN079C	NC_010140.1	195694	196311	-	hypothetical protein, conserved	782	799	714	861	1030	806	70.75	64.3	58.94	75.48	58.38	61.87	0.492821	8.79611e-06	3.50179e-05
CMP270C	NC_010142.1	672347	673153	+	hypothetical protein	54	39	19	36	50	46	3.2	2.06	1.03	2.08	1.86	2.32	0.491645	0.106342	0.169246
CMG214C	NC_010133.1	568644	570371	-	hypothetical protein	4072	3345	3758	3742	6014	3602	89.8	66.4	76.59	81.41	84.06	67.9	0.490805	3.69101e-06	1.53621e-05
CMS099C	NC_010145.1	252336	252773	+	hypothetical protein	472	558	523	512	799	541	85.8	88.81	85.3	88.09	89.58	82.59	0.490425	1.80812e-05	6.85685e-05
CMT015T	NC_010146.1	43547	45052	-	hypothetical transcript	2016	1995	2168	2080	3152	2111	53.02	47.19	52.65	53.91	52.5	47.44	0.489138	3.00891e-08	1.68457e-07
CMP021C	NC_010142.1	54210	56945	+	probable two-component sensor histidine kinase	3673	2760	3328	3472	4718	3297	48.02	32.53	40.28	44.89	39.15	36.88	0.488924	4.78e-06	1.96212e-05
CMR500C	NC_010144.1	1232430	1236284	+	membrane-associated calcium-independent phospholipase A2	7383	5963	6268	7324	9982	5888	66.48	48.44	52.29	65.28	57.09	45.38	0.487069	6.26792e-05	0.000215263
CMQ324C	NC_010143.1	832660	835347	+	polyribonucleotide nucleotidyltransferase	1525	1290	1226	1482	1914	1350	20.33	15.51	15.13	19.54	16.2	15.4	0.486426	2.21093e-06	9.54484e-06
CMR131C	NC_010144.1	342910	343797	-	hypothetical protein, conserved	1723	1423	1938	1720	2407	1840	88.84	65.71	91.84	86.82	78.27	80.85	0.485987	7.25751e-07	3.36608e-06
CMA023C	NC_010127.1	64170	65483	-	MYB-related protein	20688	18756	19873	19594	32392	18887	635.47	517.81	563.23	592.41	629.69	495.48	0.484707	1.18198e-05	4.60491e-05
CMT626C	NC_010146.1	1593005	1593898	-	probable ribonuclease H	1615	1400	1630	1555	2142	1739	82.48	64.04	76.52	77.76	69	75.69	0.483397	2.64499e-08	1.49857e-07
CML162C	NC_010138.1	408695	409342	+	hypothetical protein	1263	1519	1286	1360	2121	1360	105.43	112.92	98.07	110.21	111.05	96.4	0.482731	1.09531e-05	4.28538e-05
CMR010C	NC_010144.1	28065	28517	-	probable ubiquitin conjugating enzyme E2	405	457	531	461	590	569	67.92	67.27	80.11	73.44	61.18	80.27	0.482061	0.000424839	0.00124513
CMS471C	NC_010145.1	1184724	1185428	+	mitochondrial presequence translocase subunit Tim17	367	294	336	308	503	365	26.71	19.09	22.38	21.82	23	22.58	0.480717	8.55981e-05	0.00028686
CMJ110C	NC_010136.1	323715	324332	+	60S ribosomal protein L15	1091	1082	1191	1061	1565	1315	98.7	87.07	98.31	93.01	88.71	100.95	0.480104	6.17798e-07	2.90094e-06
CMM025T	NC_010139.1	51309	53196	+	hypothetical transcript	2527	2857	2873	2486	3983	3259	50.25	51.16	52.82	48.8	50.22	55.41	0.479626	1.24374e-05	4.82291e-05
CMN065C	NC_010140.1	149799	150782	+	hypothetical protein	42.8	36.16	29.34	31.76	62	34.93	1.91	1.45	1.21	1.39	1.75	1.33	0.479484	0.0594855	0.102519
CMA095C	NC_010127.1	296064	297602	+	similar to MADS box transcription enhancer factor	91	81	57	90	102	75	2.3	1.84	1.33	2.25	1.64	1.62	0.478816	0.0234841	0.0453158
CMN051C	NC_010140.1	122301	122978	-	similar to 6-pyruvoyltetrahydropterin synthase	226	223	192	194	309	251	17.51	15.4	13.61	14.61	15.03	16.53	0.478715	0.00108131	0.00293013
CMQ478C	NC_010143.1	495805	496455	+	hypothetical protein	285	298	285	286	415	318	23.61	21.98	21.57	23	21.56	22.37	0.478402	0.000111392	0.000366379
CMT178C	NC_010146.1	461665	462591	-	hypothetical protein	464	492	528	495	672	565	22.53	21.4	23.57	23.54	20.58	23.38	0.477901	1.72701e-05	6.5756e-05
CMP256C	NC_010142.1	643897	645378	-	hypothetical protein	297	306	287	371	383	276	7.87	7.29	7.02	9.69	6.43	6.25	0.477351	0.00244173	0.00606372
CME112C	NC_010131.1	314919	316625	-	hypothetical protein	1478	1188	1363	1514	1716	1416	33.07	23.92	28.18	33.41	24.33	27.08	0.476739	7.85988e-06	3.15562e-05
CMT500C	NC_010146.1	1256652	1258352	+	hypothetical protein	2408	2075	1818	2099	3143	2169	54.1	41.96	37.74	46.52	44.75	41.65	0.476597	4.90646e-06	2.01257e-05
CMD107C	NC_010130.1	260661	261824	+	hypothetical protein, conserved	1793.75	1601.68	1690.59	1780.8	2479.5	1697.88	64.24	51.51	55.81	62.69	56.15	51.91	0.47632	2.42695e-08	1.38331e-07
CMH139C	NC_010134.1	338711	339250	+	hypothetical protein	320	305	343	298	444	388	37.01	31.24	36.03	33.18	32.04	37.98	0.475885	0.0002166	0.000677861
CMQ248C	NC_010143.1	634332	634685	+	hypothetical protein	112	102	127	113	174	114	38.03	29.56	37.68	35	35.54	31.96	0.475762	0.00317046	0.00761689
CMS271C	NC_010145.1	682577	683104	+	thioredoxin family	395	393	476	409	597	472	47.73	42.02	52.19	47.52	44.97	48.24	0.475632	4.42302e-05	0.000155573
CMN280C	NC_010140.1	696407	697528	-	hypothetical protein	83	73	41	67	105	61	3.12	2.46	1.42	2.47	2.49	1.96	0.475029	0.0530787	0.0927733
CMI293C	NC_010135.1	774230	777517	+	trehalose-6-phosohate synthase	11697	10769	12128	11552	17296	11724	125.05	103.84	120.08	122.2	117.41	107.27	0.472404	1.90132e-06	8.33465e-06
CMN334C	NC_010140.1	831939	833147	-	hypothetical protein	562	537	564	676	728	515	19.17	16.46	17.74	22.68	15.71	15	0.472275	0.000322238	0.000967908
CMN178C	NC_010140.1	448758	450188	-	serine--tRNA ligase, cytoplasmic	461	384	518	485	624	471	12.75	9.55	13.22	13.21	10.92	11.12	0.471341	7.54331e-05	0.000255357
CMG090C	NC_010133.1	237516	238685	-	hypothetical protein, conserved	769	794	988	794	1117	1038	27.36	25.37	32.4	27.77	25.13	31.52	0.468717	0.000154795	0.000497887
CMR248C	NC_010144.1	607955	610210	-	probable mitochondrial mRNA processing protein PET127	888	872	855	968	1136	911	14.4	12.74	12.83	15.51	11.69	12.64	0.468567	7.73738e-06	3.11525e-05
CML068C	NC_010138.1	152682	153902	+	hypothetical protein	1795	1698	1944	1752	2718	1894	60.47	51.39	60.39	58.05	57.92	54.48	0.468413	1.02681e-07	5.35281e-07
CMT462C	NC_010146.1	1160447	1164802	+	bacterial DNA polymerase I	2491	2243	2422	2554	3272	2451	19.69	16	17.74	19.99	16.43	16.58	0.46751	2.82966e-07	1.39566e-06
CMK088C	NC_010137.1	249615	250298	+	hypothetical protein, conserved	124	138	112	148	136	142	9.47	9.4	7.83	10.99	6.52	9.22	0.46718	0.0200494	0.0396449
CME033C	NC_010131.1	91970	93220	+	hypothetical protein	2494	2188	2609	2400	3697	2435	81.48	64.23	78.62	77.14	76.41	67.93	0.467178	3.66884e-07	1.78169e-06
CMH055C	NC_010134.1	151061	157651	+	hypothetical protein	6935	5672	6457	6838	9611	5797	35.46	26.18	30.61	34.65	31.23	25.38	0.4667	3.74859e-05	0.000133171
CMD182C	NC_010130.1	479658	481004	+	hypothetical protein	418	534	492	549	619	496	12.45	14.3	13.52	16.1	11.67	12.62	0.466599	0.000698285	0.00195087
CMO345C	NC_010141.1	850641	852245	+	probable aldehyde dehydrogenase	610	657	525	585	818	678	14.68	14.23	11.67	13.88	12.47	13.95	0.466567	0.00011435	0.000375458
CMR326C	NC_010144.1	789365	789964	+	similar to inner mitochondrial membrane peptidase Imp2p	203.13	103.41	153.68	153.01	129.82	226.68	19.35	8.75	13.35	14.11	7.74	18.31	0.466405	0.114504	0.179867
CMP172T	NC_010142.1	433804	436111	-	hypothetical transcript	4106	3882	4156	3754	5703	4658	64.9	55.29	60.78	58.64	57.19	62.98	0.46628	3.22821e-06	1.35551e-05
CMM171C	NC_010139.1	401438	402715	+	hypothetical protein	286.04	229.43	222.91	277.6	340.15	235.8	9.1	6.56	6.54	8.69	6.85	6.4	0.465493	0.00177517	0.00458075
CMR434T	NC_010144.1	1070655	1072884	+	hypothetical transcript	1487	1160	1446	1328	1997	1430	24.44	17.18	21.98	21.56	20.82	20.1	0.46372	7.94047e-07	3.653e-06
CMK223C	NC_010137.1	613632	615260	+	similar to mitochondrial GTP binding protein trmE	7656	7167	7545	7058	11184	7887	181.05	152.52	164.84	164.59	167.58	159.41	0.463696	1.99794e-06	8.70477e-06
CMN063C	NC_010140.1	144388	145875	+	hypothetical protein	1058	874	1142	994	1472	1099	27.89	20.73	27.8	25.82	24.58	24.76	0.46349	1.905e-06	8.33823e-06
CMQ345C	NC_010143.1	884284	886059	-	GTP-binding protein of Nug1 family	2453	2388	2765	2422	3486	2888	52.38	45.91	54.57	51.03	47.19	52.72	0.463294	1.76216e-06	7.77295e-06
CMP077C	NC_010142.1	188799	189869	-	hypothetical protein	23	23	24	25	29	27	0.92	0.82	0.88	0.98	0.73	0.92	0.463083	0.0954275	0.154167
CMR298C	NC_010144.1	712219	713628	+	heat shock protein DnaJ	1830	1748	1641	1896	2361	1760	51.52	44.25	42.65	52.57	42.08	42.33	0.462636	9.66635e-07	4.3971e-06
CMS316C	NC_010145.1	809625	811034	+	similar to rotamase/parvulin-type peptidyl-prolyl cis-trans isomerase	1523	1499	1794	1529	2170	1858	42.88	37.95	46.62	42.4	38.68	44.68	0.462318	2.51773e-06	1.07629e-05
CMP314C	NC_010142.1	795010	795744	+	similar to tyrosine phosphatase Oca1p	302	220	291	306	385	247	20.59	13.39	18.18	20.33	16.51	14.32	0.461581	0.00220885	0.00557319
CMM135T	NC_010139.1	306658	309111	-	hypothetical transcript	3924	3501	3645	3768	5457	3642	57.9	46.56	49.77	54.95	51.09	45.97	0.461108	1.96385e-06	8.57599e-06
CMR371C	NC_010144.1	892375	893727	+	similar to rRNA processing protein 7	274	277	262	323	369	244	8.12	7.38	7.16	9.42	6.92	6.17	0.460234	0.00238074	0.00593303
CMD180C	NC_010130.1	472252	473328	+	GATA transcription factor	8463	8342	8970	8581	13667	7982	335.39	296.67	327.44	333.94	342.26	269.9	0.459906	2.77076e-05	0.000101155
CMR198C	NC_010144.1	477653	478756	-	3'(2'), 5'-bisphosphate nucleotidase	235	224	212	251	299	222	9.02	7.71	7.49	9.46	7.25	7.27	0.459704	0.00122591	0.00329677
CMT328C	NC_010146.1	827620	829050	-	serine/threonine kinase KIN82	7626	7482	7481	6928	11533	7952	210.84	186.02	190.94	188.68	201.9	187.82	0.459527	5.73199e-06	2.34442e-05
CMT165C	NC_010146.1	422745	424514	-	3-deoxy-7-phosphoheptulonate synthase	548	487	704	614	781	601	11.75	9.4	13.95	12.99	10.61	11.02	0.459165	0.000320258	0.000963262
CMR119C	NC_010144.1	308959	309960	-	hypothetical protein	82	34	50	45	91	58	3.58	1.33	2.01	1.93	2.51	2.16	0.458974	0.0930478	0.150779
CMG119C	NC_010133.1	303344	303985	-	similar to histidine triad protein	1415	1482	1459	1342	2246	1505	119.97	111.87	112.98	110.42	119.42	108.34	0.457865	7.29773e-07	3.37922e-06
CMF082C	NC_010132.1	217757	220540	+	similar to oxygen regulated protein precursor	1506	1249	1462	1349	2071	1468	19.31	14.44	17.36	17.11	16.86	16.11	0.457567	2.4037e-07	1.19595e-06
CMO105C	NC_010141.1	268162	270171	-	ATP-binding subunit of unknown ABC transporter	898	888	899	939	1243	913	16.61	14.8	15.38	17.15	14.58	14.44	0.457191	1.10976e-06	4.99214e-06
CMO355C	NC_010141.1	888413	894724	+	guanine nucleotide exchange factor	2013	1841	1733	2210	2555	1646	10.77	8.89	8.59	11.71	8.69	7.54	0.457186	0.000186843	0.000591581
CMH194C	NC_010134.1	502051	511488	+	similar to translational activator GCN1	8976	7470	7472	8327	11309	7929	31.66	23.79	24.44	29.11	25.36	23.95	0.45639	1.83972e-05	6.96271e-05
CMO137C	NC_010141.1	347364	349871	-	probable DNA replication licensing factor MCM2	336	298	291	336	480	260	4.84	3.87	3.88	4.78	4.39	3.2	0.455693	0.00192945	0.00493178
CMK157C	NC_010137.1	431447	434263	+	hypothetical protein, conserved	1017	993	1094	1179	1356	1010	12.88	11.33	12.82	14.76	10.9	10.94	0.455021	2.1725e-05	8.1408e-05
CMW001C	NC_000887.3	1	414	+	succinate dehydrogenase cytochrome B560 subunit	163	283	137	227	280	171	34.21	51.76	25.67	44.78	36.08	30.05	0.454857	0.0851507	0.139509
CMM271C	NC_010139.1	675671	678316	-	ubiquitin-protein isopeptide ligase E3	3585	3142	3666	3596	4738	3579	48.64	38.43	46.04	48.24	40.8	41.55	0.454036	3.59006e-06	1.49969e-05
CMT405C	NC_010146.1	1003772	1005799	+	unknown hydrolase	1880	1595	1656	1905	2277	1677	34.42	26.31	28.04	34.45	26.44	26.26	0.453597	5.11399e-06	2.09467e-05
CMS193C	NC_010145.1	512459	513562	-	hypothetical protein, conserved	1127	1069	1108	1093	1503	1199	43.23	36.81	39.16	41.19	36.44	39.25	0.45358	2.4085e-07	1.19729e-06
CMJ049C	NC_010136.1	141949	144291	-	hypothetical protein, conserved	2011	1937	2193	2323	2576	2073	31.25	27.13	31.54	35.68	25.4	27.56	0.453167	2.44697e-05	9.09722e-05
CMF136C	NC_010132.1	383275	384377	+	similar to UDP-N-acetylglucosamine pyrophosphorylase	1472	1352	1482	1389	2268	1363	72.11	59.34	66.75	66.65	70.1	56.91	0.45294	2.16627e-06	9.36625e-06
CMP207C	NC_010142.1	518632	518958	+	hypothetical protein	79	86	95	67	136	100	36.58	33.4	37.77	27.63	37.29	37.82	0.452908	0.0192205	0.0382323
CMQ107C	NC_010143.1	255438	255905	-	hypothetical protein	1561	1774	1784	1581	2518	1839	242.97	242.85	250.34	234.46	242.82	241.12	0.452446	2.32959e-06	1.0019e-05
CMR095C	NC_010144.1	260047	261168	-	similar to proline transport helper PTH1	531	430	493	504	654	505	19.94	14.5	17.06	18.6	15.53	16.19	0.451279	3.33911e-05	0.000120153
CMP329C	NC_010142.1	825920	826909	-	putrescine aminopropyltransferase	411	429	460	459	550	472	18.23	17.06	18.78	19.97	15.4	17.85	0.450887	0.00015499	0.000497971
CMF029T	NC_010132.1	66644	68393	-	hypothetical transcript	2762	3051	3263	2713	4126	3586	60.01	59.67	65.52	58.16	56.82	66.61	0.450061	9.33305e-05	0.000310937
CMS388C	NC_010145.1	979727	980596	-	hypothetical protein, conserved	1325	1283	1421	1204	1989	1467	70.34	60.97	69.31	62.54	66.57	66.35	0.449369	1.04519e-06	4.72792e-06
CMA043T	NC_010127.1	123283	126055	-	hypothetical transcript	8908	9108	8483	8289	12758	9542	114.75	105.78	101.16	105.59	104.32	105.18	0.449092	1.25167e-05	4.84702e-05
CMO099C	NC_010141.1	249747	251600	-	similar to apoptosis-inducing factor AIF	1386	1372	1407	1388	1949	1447	28.15	25.09	26.42	27.82	25.09	25.13	0.448985	1.53331e-07	7.842e-07
CMI198C	NC_010135.1	539609	544936	-	probable ubiquitin fusion degradation protein Ufd4p	11049	10053	10284	11620	15340	9141	70.57	57.96	60.88	73.52	62.26	49.99	0.448172	0.000172501	0.000549236
CMM335C	NC_010139.1	861668	863650	-	similar to CCR4-NOT transcription complex, subunit 4	2187	1865	2309	2071	2952	2259	41.09	31.56	40.12	38.42	35.17	36.3	0.447843	8.09846e-07	3.71966e-06
CMS360C	NC_010145.1	917035	921792	-	hypothetical protein, conserved	4086	3108	3471	3784	5136	3310	29.4	20.19	23.15	26.97	23.48	20.4	0.447761	7.28648e-05	0.000247105
CMG093C	NC_010133.1	243232	244578	+	26S proteasome regulatory subunit RPN5	2582	2237	2708	2262	3633	2769	76.9	59.89	74.43	66.33	68.49	70.44	0.447454	3.32153e-06	1.39161e-05
CML216T	NC_010138.1	543110	546340	+	hypothetical transcript	3440	3095	3013	3086	4576	3313	37.48	30.41	30.4	33.27	31.66	30.89	0.446302	3.67146e-06	1.53032e-05
CMF104C	NC_010132.1	289463	289861	-	similar to Tsi1-interacting protein TSIP1	1634	1511	1437	1245	2299	1762	379.52	304.69	296.83	270.29	326.59	341.77	0.445349	4.6619e-05	0.000163267
CMG022C	NC_010133.1	57153	58064	+	hypothetical protein	62	38	38	50	72	37	3.08	1.69	1.74	2.43	2.26	1.57	0.445061	0.0748463	0.124898
CML263C	NC_010138.1	682820	683281	+	hypothetical protein	238	283	238	256	372	247	38.14	39.86	34.36	39.04	36.91	33.33	0.444791	0.00199212	0.00508054
CMN203C	NC_010140.1	506992	507954	-	cytochrome c reductase Rieske iron-sulfur subunit	1051	1044	1138	1079	1449	1159	48.41	43.1	48.22	48.72	42.13	45.52	0.444663	9.73842e-07	4.42634e-06
CMG191C	NC_010133.1	496907	497362	-	hypothetical protein	80	74	73	73	93	92	13.21	10.73	10.85	11.46	9.5	12.78	0.443705	0.0195505	0.0387528
CMS254C	NC_010145.1	649343	652696	+	similar to triacylglycerol lipase	7772	5872	6649	7331	9957	5956	81.31	55.41	64.43	75.9	66.15	53.33	0.443361	0.000337859	0.00101002
CMH130T	NC_010134.1	318427	319217	+	hypothetical transcript	3625	3473	3348	3157	5098	3769	221.07	189.36	187.32	188.01	195.76	195.67	0.442535	8.65795e-06	3.45405e-05
CMW043C	NC_000887.3	23499	24302	+	ORF267	37	82	59	58	83	64	2.2	4.37	3.22	3.37	3.11	3.24	0.442375	0.0941391	0.152302
CMJ050C	NC_010136.1	145094	146632	+	lactation elevated 1	2656	2693	2905	2684	3796	2944	67.23	61.32	67.91	66.97	60.86	63.68	0.441979	1.86251e-06	8.17748e-06
CME141C	NC_010131.1	383413	385437	-	similar to GTP-binding protein	771	721	708	868	941	676	14.14	11.91	12.01	15.72	10.95	10.6	0.441709	0.000428885	0.00125634
CMG221C	NC_010133.1	1347	5297	-	similar to hedgehog protein	1730.62	2003.7	1188.93	2177.39	2215.09	1196.51	15.18	15.85	9.66	18.9	12.34	8.98	0.44027	0.0378771	0.0691408
CMD072C	NC_010130.1	179125	180774	+	hypothetical protein	2370	2279	2343	2495	3486	2045	55.2	47.77	50.42	57.31	51.45	40.71	0.439464	3.25298e-05	0.00011755
CMM128T	NC_010139.1	294588	296923	-	hypothetical transcript	1487	1692	1433	1465	2367	1502	23.19	23.78	20.68	22.58	23.42	20.04	0.439428	2.50462e-05	9.27511e-05
CME108C	NC_010131.1	300000	303467	+	similar to protein phosphatase 2A regulatory subunit B	35413	32663	32061	36406	49673	28746	357.34	297.3	299.66	363.56	318.31	248.28	0.439383	0.000380631	0.0011272
CMV094C	NC_004799.1	59275	59847	-	ompR-like transcriptional regulator	16020	17856	16693	16010	23004	18647	1657.7	1639.75	1572.25	1599.9	1488.06	1634.95	0.438613	6.81323e-05	0.000232304
CMQ342C	NC_010143.1	873647	877303	+	similar to chloroplast inner membrane protein Tic110	7382	6343	7282	7005	10365	6681	70.34	54.53	64.28	66.07	62.73	54.5	0.437439	1.78859e-05	6.78733e-05
CMK116C	NC_010137.1	324045	324653	+	hypothetical protein	88	108	85	83	146	95	8.17	8.91	7.19	7.46	8.49	7.48	0.436406	0.0196265	0.0388763
CMV012C	NC_004799.1	6763	7071	-	thioredoxin	1677	2316	2043	1865	2326	2585	1006.16	1146.35	1035.72	975.84	815	1254.83	0.435741	0.0050095	0.0114998
CMS483C	NC_010145.1	1211016	1212992	+	similar to DNA mismatch repair protein	990	879	777	919	1290	814	18.67	14.93	13.55	17.11	15.42	13.12	0.435352	0.000127423	0.000416213
CMJ140T	NC_010136.1	397612	399151	+	hypothetical transcript	5301	5827	5588	4990	8600	5710	134.08	132.59	130.54	124.4	137.78	123.41	0.435138	5.94243e-05	0.000205077
CME184T	NC_010131.1	481096	482289	+	hypothetical transcript	3463	3224	3100	3540	4944	2732	120.04	100.38	99.08	120.66	108.39	80.85	0.434673	0.000403341	0.00118702
CMS346C	NC_010145.1	886737	887405	-	small GTP-binding protein of Rab family	565	491	582	569	721	560	44.74	34.65	42.14	43.79	35.84	37.67	0.434292	3.86138e-05	0.00013675
CMM286C	NC_010139.1	720767	722239	+	3-oxoacyl-[acyl-carrier-protein] synthase I, precursor	142	131	119	133	177	135	3.79	3.14	2.93	3.5	2.99	3.08	0.434158	0.0051228	0.0117267
CMI200C	NC_010135.1	550197	550529	+	NADH dehydrogenase I alpha subcomplex 2	101	90	100	84	167	86	43.33	32.54	37.01	32.3	42.6	30.22	0.433383	0.0218056	0.0424958
CMR350C	NC_010144.1	848863	849555	+	similar to CCAAT-binding transcription factor subunit A	154	199	177	164	287	162	24.68	28.03	25.55	25.01	28.47	21.86	0.432403	0.0123107	0.0256564
CMS327C	NC_010145.1	837375	838553	-	pyruvate dehydrogenase E1 beta subunit, mitochondrial precursor	262	248	253	276	328	256	9.23	7.85	8.22	9.56	7.31	7.7	0.432192	0.00124369	0.00333669
CMH179C	NC_010134.1	463267	468117	-	similar to nucleoporin 155kD	4726	3827	4146	4361	5695	4271	33.32	24.35	27.09	30.45	25.51	25.78	0.432127	2.46904e-05	9.16126e-05
CMV079C	NC_004799.1	51208	51507	+	ribosomal protein S6	181	228	181	192	269	210	126.12	129.71	105.53	115.22	108.58	117.73	0.43191	0.00625709	0.0140903
CMP214C	NC_010142.1	532861	533787	-	thiamine-phosphate pyrophosphorylase	1582	1751	1630	1555	2322	1774	76.8	76.16	72.77	73.96	71.12	73.41	0.431506	2.94151e-06	1.24619e-05
CMH079T	NC_010134.1	204428	206098	+	hypothetical transcript	605	724	526	738	842	520	13.88	14.95	11.15	16.7	12.24	10.2	0.431162	0.00756074	0.0166301
CMH140C	NC_010134.1	342316	345759	-	hypothetical protein	2650	2159	2536	2636	3266	2361	26.94	19.8	23.88	26.52	21.09	20.55	0.430534	1.84145e-05	6.96462e-05
CML009C	NC_010138.1	18282	20915	-	probable vesicle transport related protein SLY1	2381.57	2282.34	2576.8	2287.3	3374.74	2554.15	32.47	28.06	32.52	30.84	29.21	29.8	0.430241	1.15125e-06	5.16651e-06
CML310C	NC_010138.1	785400	785957	+	BTF3-like transcription factor	754	766	731	722	1060	777	81.95	73.82	72.25	75.68	71.96	71.51	0.430026	8.46181e-06	3.38055e-05
CMN144C	NC_010140.1	373974	375254	-	similar to lysyl oxidase	122	110	80	102	181	79	3.87	3.13	2.34	3.18	3.63	2.14	0.42964	0.0589205	0.1017
CMQ206C	NC_010143.1	513979	515877	+	hypothetical protein	657	689	586	765	890	528	12.98	12.25	10.7	14.92	11.15	8.92	0.428583	0.00324942	0.00779009
CMQ381C	NC_010143.1	987415	988041	+	hypothetical protein, conserved	64	64	61	66	86	62	5.65	5.03	4.91	5.65	4.76	4.64	0.428048	0.0291713	0.0549352
CMT622C	NC_010146.1	1577742	1585106	-	hypothetical protein, conserved	5567	5008	5240	5622	7195	5012	25.36	20.6	22.14	25.38	20.84	19.56	0.427905	3.46512e-05	0.00012411
CMP176C	NC_010142.1	440385	445307	-	similar to TFIIF interacting component of CTD phosphatase Fcp1p	6496	5821	6009	6491	8691	5573	45.09	36.47	38.66	44.63	38.33	33.12	0.427808	6.81001e-05	0.000232304
CMK111T	NC_010137.1	306059	307860	+	hypothetical transcript	5862	5565	5948	4938	8408	6454	123.07	105.19	115.43	102.3	111.9	115.84	0.427255	5.42354e-05	0.00018843
CMT227C	NC_010146.1	567491	569092	+	carboxyl-terminal processing protease	563	502	574	553	778	525	13.58	10.9	12.79	13.15	11.89	10.82	0.426443	3.0276e-05	0.000110107
CMH077T	NC_010134.1	202083	203918	+	hypothetical transcript	2128	1918	2395	1997	2809	2430	43.71	35.47	45.48	40.48	36.58	42.68	0.426372	2.26955e-05	8.47646e-05
CMO255C	NC_010141.1	649073	651607	-	similar to nuclear polyadenylated RNA-binding protein NAB3	7088	5993	7033	7097	9862	5863	100.86	76.87	92.62	99.83	89.06	71.38	0.426318	0.000216009	0.000676383
CMM026C	NC_010139.1	54587	58495	+	polyphosphate kinase	6611	5801	6462	6596	8842	5881	58.65	46.43	53.11	57.93	49.82	44.66	0.426206	4.04341e-05	0.000142929
CMT008T	NC_010146.1	17539	19406	+	hypothetical transcript	4965.91	4700	5139.15	4755.4	7161.66	4891.92	99.98	85.2	95.65	94.5	91.41	84.21	0.424961	7.84978e-06	3.1538e-05
CMH054T	NC_010134.1	149541	150872	-	hypothetical transcript	1042	1014	1016	883	1426	1171	31.47	27.53	28.31	26.25	27.26	30.21	0.424898	2.56924e-05	9.45885e-05
CMS440C	NC_010145.1	1093928	1094794	+	ATP-dependent Clp protease proteolytic subunit	2477	2213	2325	2268	3076	2534	132.14	105.69	113.95	118.38	103.45	115.17	0.424824	2.42822e-06	1.04038e-05
CMT041C	NC_010146.1	101948	104041	+	hypothetical protein	5684	4214	4763	4649	7124	4838	100.33	67.01	77.76	81.05	79.76	73.04	0.42407	8.82309e-05	0.000294672
CMK137C	NC_010137.1	372218	372562	-	hypothetical protein	146	143	137	125	197	160	54.49	45.33	44.46	42.26	44.03	49.15	0.423934	0.00549586	0.0125201
CMO034C	NC_010141.1	82295	84787	+	similar to postmeiotic segregation increased 2	1572	1302	1342	1478	2044	1250	22.79	17.01	18.01	21.18	18.8	15.5	0.423676	5.77885e-05	0.000199796
CMR036C	NC_010144.1	101624	103216	-	myo-inositol 1-phosphate synthase	2358	2154	2493	2810	3061	1949	57.27	47.07	55.93	67.29	47.1	40.45	0.42364	0.00132801	0.00352131
CMH027C	NC_010134.1	81193	82011	-	similar to transcriptional activator FHA1	968	973	1153	881	1319	1270	56.08	50.42	61.31	49.88	48.14	62.65	0.42315	0.000612623	0.00173373
CME145C	NC_010131.1	395375	396457	-	fructose-1,6-biphosphate aldolase	1935	2147	1971	2476	2588	1688	76.13	75.8	71.43	95.66	64.34	56.66	0.422111	0.0028382	0.00692117
CMS089C	NC_010145.1	224509	225396	-	hypothetical protein, conserved	699	653	673	643	990	663	36.04	30.15	31.89	32.46	32.19	29.13	0.421463	1.35994e-05	5.23769e-05
CMS023C	NC_010145.1	54507	56885	-	similar to Golgi associated retrograde protein complex component VPS52	2270	2037	2296	2144	3014	2269	34.68	28.04	32.46	32.37	29.22	29.65	0.421305	8.15056e-07	3.74056e-06
CMF168C	NC_010132.1	470971	473694	+	similar to autoantigen	2754	2726	3057	2631	3943	3046	36.18	32.29	37.18	34.18	32.88	34.24	0.419647	9.23142e-06	3.66225e-05
CME015C	NC_010131.1	36656	38458	+	methionine--tRNA ligase, chloroplast or mitochondrial	1296	1141	1310	1177	1605	1403	27.19	21.55	25.41	24.37	21.35	25.17	0.419361	1.33766e-05	5.16241e-05
CMD187C	NC_010130.1	496317	496730	+	hypothetical protein	286	320	324	265	416	366	60.03	58.53	60.71	52.27	53.6	64.31	0.418991	0.00301486	0.00729555
CMG004C	NC_010133.1	11165	11845	-	mitochondrial F1FO ATP synthase subunit ATP5	656	592.46	813.89	600.98	959.57	760.04	50.46	40.63	57.27	44.96	46.35	49.69	0.417292	0.000523491	0.00150627
CMH232C	NC_010134.1	594037	594828	+	probable adenylate kinase	499	516	549	495	779	498	30.37	28.08	30.66	29.42	29.86	25.81	0.416538	0.000107755	0.000355034
CMS239C	NC_010145.1	615311	616945	+	hypothetical protein	461	508	466	446	654	514	10.85	10.76	10.14	10.36	9.76	10.34	0.416193	0.000210472	0.000660867
CMR017C	NC_010144.1	44327	45493	+	hypothetical protein	3672	3065	3563	3337	5034	3250	131.08	98.25	117.24	117.09	113.63	99.03	0.415494	3.1594e-05	0.00011446
CML071T	NC_010138.1	156786	158853	+	hypothetical transcript	1393	1214	1210	1177	1821	1304	24.94	19.58	20.04	20.81	20.68	19.97	0.415446	4.16808e-06	1.72089e-05
CMK011C	NC_010137.1	27677	29017	+	3-dehydroquinate synthase	1803	1777	1862	1768	2485	1850	54	47.84	51.46	52.13	47.11	47.32	0.414778	4.68738e-07	2.2437e-06
CMK010C	NC_010137.1	24882	26285	-	hypothetical protein	15968	15166	14585	15306	23757	12933	451.89	385.92	381	426.62	425.66	312.66	0.414033	0.000690257	0.00193511
CMN219C	NC_010140.1	537925	539115	-	hypothetical protein, conserved	853	835	947	859	1188	901	29.66	26.08	30.36	29.37	26.13	26.75	0.413461	1.18442e-05	4.6086e-05
CMJ239C	NC_010136.1	645416	646273	+	glucose-1-phosphate adenylyltransferase	397	376	419	429	566	342	21.5	18.22	20.84	22.73	19.32	15.78	0.412195	0.00126313	0.00338246
CMI034C	NC_010135.1	103112	106378	-	ubiquitin-activating enzyme E1	9570	8127	9409	9371	13560	7624	103.02	78.91	93.81	99.82	92.69	70.24	0.411247	0.000609766	0.0017265
CML099T	NC_010138.1	223934	225943	+	hypothetical transcript	2615	2885	2766	2621	3778	2864	48.37	48.07	47.32	47.88	44.32	45.31	0.410676	2.21247e-05	8.27416e-05
CMA042C	NC_010127.1	120761	122077	+	acetyl-CoA acetyltransferase	3096	3037	2938	3260	4228	2662	94.83	83.61	83.03	98.29	81.96	69.64	0.410338	0.000218222	0.000682183
CMR278C	NC_010144.1	673413	673988	+	probable ferredoxin	389.72	341.08	401.78	343.42	540.75	387.22	39.94	31.03	37.49	34	34.65	33.63	0.410085	0.000329163	0.000987142
CMQ062C	NC_010143.1	135746	136492	+	hypothetical protein, conserved	1088	1016	1109	956	1541	1114	72.35	60.35	67.59	61.99	64.46	63.02	0.40916	4.04757e-06	1.67357e-05
CMI110C	NC_010135.1	315478	317109	+	hypothetical protein	2759	2369	2753	2541	3475	2745	65.1	50.3	60.02	59.13	51.95	55.36	0.409158	7.90669e-06	3.16994e-05
CMR249T	NC_010144.1	610354	612451	+	hypothetical transcript	1581	1670	1687	1440	2221	1862	27.85	26.5	27.48	25.05	24.81	28.05	0.409144	2.63595e-05	9.6731e-05
CMN057C	NC_010140.1	132956	133480	+	hypothetical protein	392	371	417	410	473	418	47.91	40.11	46.23	48.16	36.02	43.2	0.407943	0.00100556	0.00273925
CMQ076T	NC_010143.1	175955	177881	+	hypothetical transcript	2724	2438	2690	2416	3641	2720	52.9	42.64	48.3	46.32	44.83	45.17	0.407306	3.99003e-06	1.65218e-05
CMH117C	NC_010134.1	284428	287982	-	RNA polymerase II second largest subunit	9264	7872	9231	8396	12404	8672	91.01	69.76	84	81.64	77.39	72.92	0.40681	4.16442e-05	0.000147115
CMN070T	NC_010140.1	168348	170720	+	hypothetical transcript	1498	1330	1344	1356	2092	1250	22.95	18.36	19.05	20.53	20.34	16.38	0.406509	3.47881e-05	0.000124443
CMJ122T	NC_010136.1	344035	345922	-	hypothetical transcript	1194	1140	1172	1127	1604	1180	23.74	20.41	21.55	22.12	20.22	20.06	0.405979	1.9788e-06	8.63461e-06
CMO267C	NC_010141.1	679769	681815	-	similar to ATP-dependent RNA helicase	6091	5365	5852	5917	8186	5228	132.7	105.21	117.83	127.18	113.03	97.37	0.40568	9.71979e-05	0.000323632
CML287C	NC_010138.1	739531	743928	-	helicase-like protein	2403	2367	2328	2388	3346	2204	18.8	16.71	16.88	18.5	16.63	14.76	0.405577	1.36593e-05	5.25719e-05
CMS342C	NC_010145.1	874914	877009	+	V-type ATPase V1 subunit A	5978	5263	5256	5268	8069	5180	121.64	96.42	98.87	105.8	104.09	90.12	0.404782	6.88927e-05	0.000234756
CMQ389C	NC_010143.1	1002019	1002867	+	hypothetical protein, conserved	416	392	502	415	556	478	22.87	19.29	25.35	22.31	19.27	22.39	0.404462	0.000954663	0.0026081
CMQ099T	NC_010143.1	228204	230555	+	hypothetical transcript	1936	1803	2091	1732	2824	1984	29.96	25.14	29.94	26.49	27.73	26.26	0.404449	8.07321e-06	3.23213e-05
CMI113C	NC_010135.1	320631	321110	+	similar to peroxiredoxin Q	156	161	186	179	226	154	22.96	20.87	24.72	25.16	20.64	19.11	0.403807	0.00842818	0.0183181
CMJ214C	NC_010136.1	577244	578131	+	hypothetical protein	89	128	131	123	144	118	4.59	5.91	6.21	6.21	4.68	5.18	0.403299	0.0400094	0.0725434
CMJ260C	NC_010136.1	698291	698983	-	similar to prenylated rab acceptor PRA1	1591	1413	1458	1463	1982	1504	119	94.26	99.79	106.47	93.12	95.62	0.403115	2.69907e-06	1.15035e-05
CMR035T	NC_010144.1	96923	100688	-	hypothetical transcript	704.25	677.66	621.74	721.63	892.38	606.01	6.5	5.64	5.32	6.6	5.23	4.79	0.401563	0.000515034	0.00148343
CMV010C	NC_004799.1	5788	6561	-	ORF257	6321	7918	7293	6030	9974	8105	398.24	445.85	421.39	370.79	395.53	434.6	0.401468	0.00176285	0.00455309
CMO207C	NC_010141.1	533007	534923	+	GIN4-like protein kinase	1307	1252	1257	1338	1659	1220	25.53	22.03	22.71	25.81	20.55	20.38	0.401405	2.72654e-05	9.97973e-05
CME012C	NC_010131.1	28210	30228	-	Na+/glucose co-transporter	2443	2134	2452	2325	2850	2531	44.96	35.37	41.73	42.25	33.26	39.83	0.400892	5.30864e-05	0.000184777
CMA105C	NC_010127.1	318489	319949	+	hypothetical protein, conserved	3158	2783	3182	2956	4488	2768	85.13	67.47	79.2	78.51	76.61	63.75	0.400848	6.59194e-05	0.000225572
CMS079C	NC_010145.1	202916	203650	-	hypothetical protein	495	502	529	440	685	571	33.75	30.56	33.04	29.24	29.37	33.11	0.399967	0.000394697	0.00116521
CMQ270C	NC_010143.1	698982	701007	+	mitochondrial chaperonin hsp60, precursor	1409	1327	1289	1572	1735	1119	30.39	25.76	25.7	33.45	23.72	20.63	0.399005	0.00179716	0.00462337
CMQ077C	NC_010143.1	177267	179921	-	cleavage and polyadenylation specific factor 2, 100kD subunit	2048	1831	2096	1967	2530	2074	27.68	22.31	26.22	26.29	21.7	23.99	0.398338	1.2556e-05	4.85893e-05
CMM136C	NC_010139.1	310577	312271	-	NAD-dependent deacetylase sirtuin 6	2749	2286	2231	2506	3439	2130	62.02	46.42	46.51	55.77	49.17	41.08	0.397924	0.0002528	0.000778471
CMT286C	NC_010146.1	728900	729478	+	hypothetical protein, conserved	300	275	250	248	356	308	30.46	24.79	23.11	24.33	22.6	26.5	0.397808	0.00368712	0.00870707
CMC033C	NC_010129.1	79705	80427	-	hypothetical protein	145	156	168	129	217	176	10.14	9.74	10.76	8.79	9.54	10.47	0.397051	0.0125588	0.0261002
CMO247C	NC_010141.1	634973	635245	-	hypothetical protein, conserved	64	80	83	77	97	77	77.27	75.62	80.74	76.49	65.93	73.23	0.39699	0.0389659	0.0709687
CMR420C	NC_010144.1	1030258	1032075	+	threonine ammonia-lyase	539.25	446.75	553.96	499.56	522.65	636.68	11.2	8.36	10.64	10.24	6.88	11.31	0.396886	0.0118093	0.0247935
CMV107C	NC_004799.1	67277	69742	-	Clp protease ATP binding subunit	593985	599145	589832	557968	818714	603163	8716.36	7924.35	8010.17	8093.3	7623.83	7572.24	0.396386	0.000106241	0.000351064
CMD048C	NC_010130.1	129234	129521	+	cytochrome c reductase subunit 9(X)	64	75	79	62	111	71	55.79	52.51	56.76	45.68	55.39	49.37	0.396167	0.0433286	0.0778406
CMI124C	NC_010135.1	348627	350117	+	hypothetical protein, conserved	1243	1139	1457	1161	1739	1349	32.69	26.94	35.38	30.09	28.97	30.31	0.395801	5.97863e-05	0.000206201
CMT336C	NC_010146.1	846564	849197	-	hypothetical protein	1087	974	1073	1165	1355	921	14.82	11.97	13.54	15.71	11.73	10.75	0.395478	0.000419702	0.00123198
CMM156C	NC_010139.1	365469	365750	-	hypothetical protein	1957	2168	2204	1793	3199	2123	1930.95	1701.86	1777.08	1479.74	1795.16	1662.84	0.395425	0.00012999	0.000423624
CMH066C	NC_010134.1	182345	183022	+	mitochondrial ribosomal protein S15 precursor	649	532	560	598	770	550	50.28	36.75	39.68	45.05	37.46	36.21	0.394828	0.000342888	0.00102397
CMQ328C	NC_010143.1	840708	842759	-	hypothetical protein, conserved	3657	3351	3352	3502	5119	2940	66.06	54.53	56	62.48	58.65	45.42	0.394729	0.000430413	0.00126016
CMQ261C	NC_010143.1	673848	677276	-	hypothetical protein, conserved	5058	4466	4947	4626	6706	4702	51.67	41.15	46.8	46.76	43.5	41.11	0.394706	3.04159e-05	0.000110545
CMT280C	NC_010146.1	703805	707428	+	isoleucine--tRNA ligase, cytoplasmic	2197	1861	2203	1991	2674	2210	21.14	16.15	19.64	18.96	16.34	18.2	0.394631	1.84757e-05	6.98312e-05
CMO066C	NC_010141.1	172702	173424	+	cytochrome b6/f complex iron-sulfur subunit precursor	192.06	150.37	138.73	160.96	219.85	151.36	13.43	9.39	8.89	10.97	9.67	9	0.394605	0.014143	0.0289855
CMN293C	NC_010140.1	721538	721924	+	hypothetical protein	137	136	124	139	184	117	34.77	29.86	27.89	32.81	28.47	24.74	0.394374	0.0150186	0.0306048
CMR398C	NC_010144.1	972164	973864	-	similar to dehydrogenase	325.11	283.37	346.78	291.62	409.27	350.33	7.3	5.73	7.2	6.46	5.83	6.73	0.394213	0.00198617	0.00506763
CMH195C	NC_010134.1	511867	515865	-	chromatin remodeling complex SWI/SNF component, Snf2	4638	3739	4234	4196	6022	3772	40.15	29.21	33.96	35.96	33.12	27.96	0.393817	0.00021962	0.000686176
CMT066C	NC_010146.1	168404	170536	+	ATP-binding cassette, sub-family B, member 6	2273	2202	2445	2295	2906	2384	39.29	34.29	39.09	39.18	31.86	35.24	0.39356	2.4786e-05	9.18474e-05
CMT177C	NC_010146.1	455661	458261	-	unknown kinase with aarF domain	5475	4596	5312	5023	7079	4894	75.71	57.29	67.99	68.67	62.13	57.9	0.393032	6.65183e-05	0.000227348
CMR199C	NC_010144.1	479991	481937	+	similar to transitional endoplasmic reticulum ATPase	449	388	355	458	494	350	8.62	6.71	6.3	8.68	6.01	5.74	0.392891	0.00759429	0.0166845
CMQ343C	NC_010143.1	877561	879366	-	hypothetical protein	432	360	409	441	481	386	9.05	6.79	7.92	9.11	6.38	6.91	0.392473	0.00257626	0.00636996
CMG131C	NC_010133.1	330666	331634	-	hypothetical protein	106	77	53	69	117	77	4.84	3.15	2.23	3.09	3.37	3	0.392432	0.0917094	0.148795
CMT216C	NC_010146.1	548334	549812	-	isocitrate dehydrogenase, cytosolic	334	410	379	364	529	355	8.87	9.79	9.29	9.53	8.9	8.06	0.392271	0.00260892	0.00643391
CMB112C	NC_010128.1	310223	313546	-	similar to nucleoporin	1723	1606	1398	1741	1887	1517	18.2	15.3	13.68	18.2	12.66	13.72	0.392258	0.0008721	0.00239754
CMQ075C	NC_010143.1	174764	175528	-	similar to thiamine biosynthesis lipoprotein apbE	66	65	43	36	102	60	4.23	3.72	2.53	2.25	4.12	3.27	0.392189	0.150135	0.226078
CMS356C	NC_010145.1	909459	909857	+	hypothetical protein	175	134	221	117	247	224	40.65	27.02	45.65	25.4	35.09	43.45	0.391972	0.0819332	0.135057
CMJ070C	NC_010136.1	216247	217374	-	hypothetical protein	3694	3789	3982	3242	5474	4054	137.79	126.88	136.88	118.82	129.08	129.06	0.391956	0.000159537	0.000510824
CMS204C	NC_010145.1	534815	535840	-	hypothetical protein, conserved	3060	3311	3323	2755	4511	3506	129.35	125.54	129.32	114.28	120.44	126.41	0.391863	0.000227373	0.000707287
CMQ132C	NC_010143.1	310097	311164	+	hypothetical protein, conserved	19	21	20	17	40	11	0.76	0.76	0.74	0.67	1.01	0.38	0.391687	0.28661	0.388061
CMG197C	NC_010133.1	511688	512320	-	hypothetical protein	939	900	1091	890	1193	1119	81.53	69.55	86.49	74.96	64.94	82.48	0.391334	0.000466715	0.00135457
CMJ135C	NC_010136.1	382026	383648	+	hypothetical protein, conserved	1980	1617	2035	1789	2527	1883	47.03	34.56	44.66	41.9	38.03	38.23	0.391226	2.54256e-05	9.385e-05
CMM297C	NC_010139.1	751623	752786	+	hypothetical protein, conserved	1443	1436	1459	1434	1999	1364	51.68	46.18	48.17	50.48	45.27	41.7	0.391223	1.17237e-05	4.57112e-05
CMD014C	NC_010130.1	43390	44340	+	coatomer protein complex, subunit epsilon	1122	1007	1265	1078	1468	1179	52.58	42.29	54.53	49.51	43.42	47.1	0.390983	4.92084e-05	0.000172017
CMO169C	NC_010141.1	433463	434473	-	similar to proliferation related acidic leucine rich protein PAL31	285	329	251	364	362	219	12.29	12.72	9.96	15.4	9.86	8.05	0.390263	0.0509611	0.089566
CML229T	NC_010138.1	578688	580236	-	hypothetical transcript	678	547	617	552	791	678	17.03	12.36	14.31	13.67	12.58	14.55	0.390156	0.000421579	0.00123685
CMP160C	NC_010142.1	399839	402316	+	protease IV	1081	954	1048	1078	1348	953	15.78	12.55	14.16	15.55	12.48	11.9	0.388931	7.72719e-05	0.000260185
CMR230T	NC_010144.1	574186	575996	-	hypothetical transcript	2763	2726	2769	2310	4014	2870	57.67	51.23	53.42	47.58	53.11	51.21	0.388184	7.62609e-05	0.000257545
CMV156C	NC_004799.1	98886	99578	-	Sec-independent translocase component C	995	1005	1054	983	1245	1104	74.42	67.04	72.14	71.54	58.5	70.19	0.388019	0.000106866	0.000352505
CMT317C	NC_010146.1	803313	804794	+	hypothetical protein	1885	1702	1855	1554	2532	1933	49.94	40.56	45.38	40.57	42.48	43.76	0.387921	1.12975e-05	4.41402e-05
CMA121C	NC_010127.1	354448	356391	+	unknown zinc finger protein	370	303	231	313	401	278	7.11	5.25	4.11	5.94	4.89	4.57	0.386925	0.0208285	0.0408864
CMN310C	NC_010140.1	760552	762903	+	hypothetical protein	12186	10385	10377	11390	14997	9789	188.57	144.82	148.58	174.18	147.24	129.58	0.385617	0.000645481	0.00181946
CMT375C	NC_010146.1	931002	932660	+	hypothetical protein, conserved	6580	6037	6747	5790	8764	6753	152.27	125.73	144.26	132.14	128.51	133.57	0.385495	8.19267e-05	0.000275369
CMF022C	NC_010132.1	52287	53390	-	tRNA pseudouridine 55 synthase	2257	2027	2313	2103	2887	2234	86.58	69.8	81.75	79.25	70	73.13	0.385432	8.75968e-06	3.48973e-05
CMN115C	NC_010140.1	299459	301621	-	similar to Na+-driven multidrug efflux pump	3400	3004	3456	3114	4387	3311	57.84	46.04	54.38	52.33	47.34	48.17	0.385122	4.49857e-05	0.000158132
CMD080C	NC_010130.1	194968	197412	+	phosphatidylinositol polyphosphate 5-phosphatase	3546	2665	3251	3294	4442	2660	52.54	35.59	44.57	48.24	41.76	33.71	0.384411	0.00153102	0.00400534
CMR132C	NC_010144.1	344658	345323	+	hypothetical protein	1009	929	995	979	1221	994	80.49	66.04	72.56	75.89	61.13	67.36	0.383934	4.51866e-05	0.000158642
CMR185C	NC_010144.1	449435	451786	-	mitochondrial division protein Mda1	1011	996	973	1000	1513	801	15.64	13.89	13.93	15.29	14.85	10.6	0.383518	0.00119353	0.00321426
CMG170C	NC_010133.1	430127	431806	-	26S proteasome regulatory subunit RPN7	275	229	241	247	311	254	6.27	4.7	5.08	5.55	4.49	4.95	0.383298	0.00416118	0.00972942
CMS326C	NC_010145.1	835594	836406	+	arogenate/prephenate dehydrogenase	376	368	500	356	461	525	22.02	19.27	26.87	20.37	17	26.18	0.383239	0.0223515	0.0433514
CMQ066C	NC_010143.1	145980	147536	+	hypothetical protein	482	547	426	566	620	401	12.03	12.28	9.82	13.93	9.8	8.55	0.382974	0.014704	0.0300052
CMO288C	NC_010141.1	727286	733456	+	hypothetical protein	4473	3839	4114	3962	5546	4097	24.49	18.98	20.89	21.5	19.3	19.21	0.382379	6.40071e-05	0.000219673
CMR112C	NC_010144.1	293607	295841	+	hypothetical protein, conserved	3953	3671	3752	3789	5192	3505	64.79	54.22	56.9	61.36	53.99	49.14	0.38225	0.000105402	0.000348698
CMM158C	NC_010139.1	368604	369734	-	chloroplast ascorbate hydrogen peroxidase, precursor	28820	28364	28340	25043	41363	28268	1071.32	946.57	970.82	914.73	972.01	896.8	0.380464	0.000250501	0.000772877
CMT428T	NC_010146.1	1054865	1056472	+	hypothetical transcript	1469	1347	1659	1355	2057	1501	35.28	29.11	36.81	32.09	31.3	30.81	0.380365	3.87709e-05	0.000137221
CMD152C	NC_010130.1	400637	401080	-	probable ubiquitin-conjugating enzyme E2	3164	3779	3541	3098	4871	3599	556.47	582.52	559.4	516.47	528.95	531.97	0.379949	0.000594658	0.00168709
CMD119C	NC_010130.1	309938	310981	+	hypothetical protein, conserved	945	804	915	836	1211	871	39.03	29.79	34.8	33.89	31.59	30.69	0.379644	3.76099e-05	0.000133528
CMR452C	NC_010144.1	1114360	1115304	-	hypothetical protein, conserved	1246	1120	1311	1115	1736	1195	58.9	47.45	57	51.65	51.79	48.16	0.379514	2.14013e-05	8.02477e-05
CMM020C	NC_010139.1	45636	46355	-	hypothetical protein	483	478	436	367	624	543	34	30.04	28.11	25.17	27.62	32.51	0.379094	0.00405352	0.00950117
CMP234C	NC_010142.1	591759	592598	+	imidazoleglycerol-phosphate dehydratase	2103	1961	1982	1877	2829	1943	117.41	97.97	101.62	102.47	99.54	92.4	0.379029	1.02747e-05	4.04506e-05
CMN306C	NC_010140.1	748137	752414	-	hypothetical protein, conserved	1001	937	775	899	1283	804	8.06	6.81	5.79	7.17	6.57	5.55	0.378901	0.00128833	0.00343695
CMT285C	NC_010146.1	725038	726804	+	phosphoglucomutase	2139	1949	2222	1988	2820	2088	45.95	37.69	44.12	42.14	38.4	38.35	0.378346	9.83082e-06	3.88646e-05
CMS321C	NC_010145.1	824758	825699	+	probable non-canonical ubiquitin conjugating enzyme	342	358	368	355	429	373	16.24	15.23	16.07	16.52	12.85	15.1	0.377462	0.00286685	0.00698202
CMT362C	NC_010146.1	902699	903676	+	sedoheptulose-1,7-bisphosphatase	760	832	909	698	1073	959	34.27	33.64	37.72	30.87	30.55	36.88	0.377296	0.00163232	0.00424299
CMQ086C	NC_010143.1	200179	201168	-	retromer component VPS26	1544	1555	1360	1419	2006	1454	68.48	61.84	55.51	61.73	56.18	55	0.376199	8.54481e-05	0.000286526
CMI006T	NC_010135.1	17464	18953	+	hypothetical transcript	6327.09	6046	6606.85	5782.6	8724.34	6293.08	166.53	143.14	160.58	149.98	145.43	141.53	0.376102	8.7461e-05	0.000292585
CMT294C	NC_010146.1	748869	749228	-	similar to apoptotic cell death regulator DAD1	239	260	293	239	319	300	76.5	71.25	82.2	70.08	61.6	79.45	0.37523	0.0112211	0.02369
CMV075C	NC_004799.1	48212	49066	+	c-type cytochrome biogenensis protein	1299	1182	935	1164	1590	988	70.7	57.58	46.74	61.97	54.55	45.81	0.374914	0.00313797	0.00754294
CMT393C	NC_010146.1	975042	975449	+	hypothetical protein, conserved	286	294	239	265	357	270	62.44	55.85	46.51	54.26	47.78	49.3	0.372955	0.00737573	0.0162986
CMR201C	NC_010144.1	487342	487572	+	probable mitochondrial ribosomal protein S21	2	3	5	3	4	4	8.23	8.75	15.28	9.42	8.89	12.54	0.372674	0.674972	0.765597
CMN204C	NC_010140.1	508054	508470	+	hypothetical protein, conserved	231	278	279	177	426	279	47.57	49.92	51.33	34.29	53.89	48.12	0.372441	0.045761	0.0817448
CMN119T	NC_010140.1	308705	309790	-	hypothetical transcript	685	648	698	602	881	724	26.85	22.8	25.2	23.17	21.82	24.22	0.371172	0.00021821	0.000682183
CMQ196C	NC_010143.1	481971	484271	+	hypothetical protein	663	519	623	584	778	591	10.52	7.42	9.14	9.15	7.83	8.02	0.370152	0.000594043	0.00168619
CMF068C	NC_010132.1	175380	178580	+	2-oxoglutarate dehydrogenase, E1 component	8713	7684	8357	8027	11221	7685	95.9	76.28	85.18	87.42	78.42	72.39	0.369992	0.000194379	0.000614415
CMC071C	NC_010129.1	166958	168598	-	N-myristoyltransferase	802	716	744	779	955	709	18.8	15.1	16.11	18.01	14.19	14.21	0.369832	0.000374755	0.00111386
CMS424C	NC_010145.1	1055825	1057375	-	glutamate N-acetyltransferase / amino-acid N-acetyltransferase	952	793	811	814	1107	848	23.87	17.89	18.78	20.12	17.58	18.17	0.369674	0.00017523	0.000557301
CMR148C	NC_010144.1	377315	377770	-	40S ribosomal protein S19	436	537	553	472	680	511	72	77.87	82.19	74.09	69.47	71.01	0.369493	0.00243379	0.00604931
CMT616C	NC_010146.1	1563347	1565152	-	hypothetical protein	2711	2493	2772	2423	3454	2769	56.77	47	53.66	50.07	45.85	49.57	0.369484	4.41695e-05	0.000155456
CML159T	NC_010138.1	403034	404777	+	hypothetical transcript	2076	2008	2390	1894	2908	2244	45.29	39.43	48.19	40.76	40.21	41.85	0.368632	8.90952e-05	0.000297351
CMS139C	NC_010145.1	358870	359418	-	hypothetical protein, conserved	411	366	434	403	521	386	46.06	36.35	44.2	43.52	36.45	36.62	0.368565	0.00131241	0.00348809
CMQ411T	NC_010143.1	1072595	1074438	+	hypothetical transcript	1080	909	1048	969	1412	928	22.07	16.73	19.8	19.55	18.29	16.22	0.368399	7.57976e-05	0.000256438
CMT302C	NC_010146.1	765395	766456	-	hypothetical protein	138	141	151	155	177	132	5.57	5.11	5.61	6.14	4.51	4.55	0.368269	0.0222373	0.0432037
CMF150C	NC_010132.1	416814	419183	+	B regulatory subunit of protein phosphatase 2A	4859	4004	5021	4264	6589	4312	74.55	55.36	71.28	64.65	64.14	56.59	0.368249	0.000351638	0.00104845
CMG206C	NC_010133.1	540851	541789	-	similar to peroxisomal membrane protein PMP22	458	599	535	526	751	466	21.84	25.6	23.46	24.58	22.6	18.94	0.367421	0.00593903	0.013438
CMP290C	NC_010142.1	727089	728864	+	hypothetical protein	2829	2712	3158	2672	3534	3148	60.41	52.14	62.33	56.3	47.84	57.47	0.367299	0.000385061	0.00113854
CME027T	NC_010131.1	76408	78329	+	hypothetical transcript	3514	3390	3719	3296	4822	3438	68.45	59.46	66.98	63.38	59.55	57.26	0.36701	9.79143e-05	0.000325635
CMO056C	NC_010141.1	151428	154106	-	probable importin beta gene	2437	1947	2428	2210	3089	2084	32.61	23.49	30.08	29.24	26.24	23.86	0.365929	0.000153913	0.000495332
CMT176C	NC_010146.1	454675	455463	+	hypothetical protein, conserved	991	758	727	804	1172	721	60.67	41.48	40.83	48.06	45.17	37.57	0.365449	0.00292025	0.00709685
CMG021C	NC_010133.1	56343	58382	-	sulfite reductase, ferredoxin dependent	196	139	98	130	225	122	3.56	2.28	1.65	2.33	2.6	1.9	0.365438	0.118312	0.184877
CMR092C	NC_010144.1	250829	252046	+	hypothetical protein, conserved	2817	2742	3172	2580	3790	3078	95.2	83.24	98.85	85.75	81.02	88.81	0.365253	0.000194852	0.000615227
CMB018C	NC_010128.1	44290	44859	+	60S ribosomal protein L18	1057	1007	1250	960	1392	1221	110.43	93.35	118.85	96.84	90.9	108.08	0.364628	0.000661968	0.00186224
CMT329C	NC_010146.1	833536	834696	+	unknown hydrolase	370	268	455	281	487	415	13.3	8.65	15.07	9.93	11.07	12.73	0.363743	0.0344068	0.0636849
CMP007C	NC_010142.1	15423	15848	-	40S ribosomal protein S16	947	1121	1305	840	1457	1362	184.51	190.81	227.61	154.39	174.71	222.54	0.363476	0.014598	0.0298641
CML029C	NC_010138.1	64700	65734	+	mitochondrial F-type ATPase F1 subunit gamma, precursor	2517	2271	2514	2377	3505	2081	105.16	85.11	96.71	97.46	92.5	74.16	0.363326	0.00026714	0.000819758
CMS276C	NC_010145.1	697738	701079	+	exportin 1	3916	3457	4265	3669	5292	3652	41.13	32.75	41.49	38.13	35.3	32.83	0.363289	0.000283392	0.000864027
CMI055C	NC_010135.1	160733	161467	-	mitochondrial ribosomal protein L24 precursor	1085	1135	1047	953	1530	1080	73.97	69.1	65.4	63.33	65.6	62.63	0.362353	0.000123887	0.000405831
CMK032C	NC_010137.1	81665	83809	+	hypothetical protein	570	592	509	592	779	445	9.79	9.16	8.09	10.04	8.49	6.54	0.362066	0.007244	0.0160391
CMT256C	NC_010146.1	635035	636276	-	pyruvate dehydrogenase E1 alpha subunit, mitochondrial precursor	572	610	670	582	732	669	18.86	18.07	20.37	18.88	15.27	18.83	0.361773	0.00224512	0.00564962
CMJ198C	NC_010136.1	535378	536859	+	similar to protoporphyrinogen oxidase HemK	2117	2181	2368	1970	3119	2168	56.09	51.97	57.93	51.43	52.33	49.08	0.360824	6.99121e-05	0.000238087
CMW013C	NC_000887.3	5708	6316	+	50S ribosomal protein L6	822	978	820	775	1210	869	76.28	80.7	69.4	69.65	70.32	68.41	0.360574	0.001327	0.00352027
CMJ230C	NC_010136.1	623223	624791	-	similar to GTPase activating protein	1583	1394	1693	1446	2050	1539	39.15	31.02	38.68	35.26	32.12	32.53	0.360138	3.62676e-05	0.000129085
CMK120C	NC_010137.1	332557	332928	-	hypothetical protein, conserved	153	160	170	144	239	144	43.9	39.51	42.99	38.13	41.58	34.3	0.359303	0.019105	0.0380558
CMP165C	NC_010142.1	419497	420852	-	hypothetical protein, conserved	2258	2087	1892	2052	2730	1940	66.7	55.42	51.58	59.68	51.05	48.95	0.359249	0.000239779	0.000743018
CMM241C	NC_010139.1	598071	599501	+	similar to transcription initiation factor IIF beta subunit	3861	3413	4183	3264	4941	4128	106.75	84.85	106.77	88.89	86.5	97.5	0.358831	0.000738765	0.00205486
CMQ421C	NC_010143.1	1099079	1100494	+	mitochondrial ribosomal protein L4 precursor	1171	1010	1035	1079	1461	933	32.8	25.44	26.76	29.76	25.91	22.32	0.358395	0.0004065	0.00119508
CML231C	NC_010138.1	583684	584631	-	similar to multidrug resistance protein	790	733	767	634	924	895	37.18	30.92	33.2	29.24	27.45	35.91	0.358273	0.00282483	0.00689744
CMH266C	NC_010134.1	692722	694914	-	hypothetical protein	588	539	471	513	701	509	9.85	8.13	7.3	8.49	7.45	7.29	0.358247	0.00158937	0.00414653
CMM245C	NC_010139.1	608990	613375	+	similar to RING finger-like protein	1753	1750	1787	2100	2138	1388	13.75	12.39	12.99	16.31	10.66	9.32	0.357468	0.0105404	0.0224195
CMH189C	NC_010134.1	490854	491897	+	hypothetical protein, conserved	385	350	439	359	504	399	15.9	12.97	16.69	14.55	13.15	14.06	0.357398	0.00253421	0.00627146
CMJ046C	NC_010136.1	132595	135072	+	similar to kinetoplast-associated protein	1785	1726	1792	1534	2449	1767	26.05	22.71	24.2	22.13	22.68	22.06	0.356854	2.47665e-05	9.1835e-05
CMO261C	NC_010141.1	666095	667126	+	hypothetical protein	222	231	217	243	241	225	9.31	8.69	8.38	10	6.38	8.05	0.3565	0.0297719	0.0559282
CMQ334C	NC_010143.1	856177	858153	-	hypothetical protein	774	705	704	827	856	633	14.59	11.97	12.27	15.4	10.23	10.21	0.356024	0.00662468	0.0148473
CMH186C	NC_010134.1	481795	483342	+	hypothetical protein	461	354	439	366	635	367	11.59	8.01	10.19	9.07	10.11	7.88	0.35601	0.00577459	0.0130868
CMR019C	NC_010144.1	58157	60457	-	similar to ribosomal processing, RNA binding, nucleolar protein Nop77	2190	1967	2074	1918	2717	2065	34.74	28.11	30.44	30.06	27.34	28.02	0.355722	3.05581e-05	0.000110991
CMS348C	NC_010145.1	892013	893341	-	hypothetical protein	3739	3639	4307	3249	5520	3928	113.24	99.06	120.36	96.86	105.81	101.6	0.355542	0.000734548	0.00204413
CMT014C	NC_010146.1	39189	39854	+	hypothetical protein, conserved	1147	1099	1082	953	1515	1132	91.5	78.12	78.91	73.87	75.85	76.71	0.355227	8.72707e-05	0.000292293
CMT034C	NC_010146.1	87205	88686	+	NADP-dependent glyceraldehyde-3-phosphate dehydrogenase	1763	1869	1745	2178	2155	1373	46.71	44.54	42.69	56.86	36.16	31.08	0.354674	0.0188031	0.0375335
CMQ014C	NC_010143.1	30971	32056	-	hypothetical protein	126	146	87	133	155	98	4.94	5.14	3.14	5.12	3.84	3.28	0.354091	0.113114	0.178077
CMR295C	NC_010144.1	706615	707667	+	hypothetical protein	17	7	10	9	20	8	0.69	0.26	0.38	0.36	0.52	0.28	0.353779	0.457357	0.562116
CMS287C	NC_010145.1	726398	727144	-	hypothetical protein, conserved	314	273	369	308	368	338	20.88	16.21	22.49	19.97	15.39	19.12	0.353675	0.0137028	0.0282465
CMQ322T	NC_010143.1	829486	830996	-	hypothetical transcript	1237	1239	1453	1055	1713	1461	32.01	28.84	34.73	26.91	28.08	32.31	0.353385	0.00142973	0.00376115
CMC031C	NC_010129.1	75784	76353	-	hypothetical protein	331	325	293	320	409	289	34.58	30.13	27.86	32.28	26.71	25.58	0.352932	0.00694132	0.0154351
CMT125T	NC_010146.1	336025	338179	-	hypothetical transcript	2507	2416	2451	2158	3281	2499	42.83	37.18	38.73	36.42	35.55	36.51	0.351675	6.51654e-05	0.000223127
CMK128C	NC_010137.1	347336	347548	-	hypothetical protein, conserved	18	23	16	16	20	25	144.88	125.04	92.19	95.99	86.32	152.3	0.35152	0.277715	0.378533
CMR233C	NC_010144.1	579816	581117	-	hypothetical protein	2200	2011	2098	1838	2778	2163	68.36	56.16	60.14	56.21	54.62	57.39	0.351278	5.79716e-05	0.000200307
CMS289C	NC_010145.1	729207	731954	-	glutamine--tRNA ligase, chloroplast or mitochondrial?	2956	2558	2940	2700	3776	2598	38.46	30.01	35.41	34.74	31.18	28.92	0.351099	0.000152232	0.000490477
CMS487C	NC_010145.1	1224679	1225065	+	hypothetical protein	2385	2416	2336	1971	3317	2440	605.39	530.54	525.39	465.24	513.17	516	0.350902	0.000250912	0.000773725
CMS400C	NC_010145.1	1001603	1002430	-	unknown ABC transporter permease subunit	640	591	573	600	795	540	36.49	30.14	29.99	33.44	28.56	26.22	0.350824	0.0011904	0.00320737
CMH165C	NC_010134.1	418638	420890	-	hypothetical protein	931	756	797	858	1260	582	15.12	11.06	11.98	13.77	12.98	8.09	0.3507	0.0201925	0.0398583
CMS078C	NC_010145.1	198127	199665	-	3-isopropylmalate dehydratase	3024	2633	3602	3005	4230	2713	76.54	59.96	84.21	74.97	67.82	58.68	0.350467	0.00229148	0.00574083
CMB095C	NC_010128.1	276199	279171	+	similar to alpha-glucosidase	2424	2007	2251	2087	2996	2090	28.92	21.59	24.87	24.63	22.7	21.34	0.350386	7.71775e-05	0.000260022
CMJ285C	NC_010136.1	755123	755665	-	40S ribosomal protein S10	1533	1410	1438	1151	1847	1693	175.44	142.93	149.49	126.85	131.89	163.97	0.350098	0.00206561	0.00524908
CMN059C	NC_010140.1	136408	137679	-	similar to COP9 signalosome subunit Csn5	2108	1867	1945	1851	2564	1921	67.44	53.67	57.4	58.27	51.9	52.48	0.349967	5.18581e-05	0.000180835
CMS047C	NC_010145.1	120398	121081	-	mitochondrial ribosomal protein L21 precursor	334	318	298	273	453	302	25.51	21.66	20.82	20.28	21.73	19.6	0.349625	0.00563889	0.0128253
CMI199C	NC_010135.1	546754	547782	-	similar to ribosomal protein S1	207	194	165	189	216	195	8.72	7.33	6.4	7.81	5.74	7	0.34937	0.0301818	0.0565859
CMJ078C	NC_010136.1	232650	233504	+	probable prohibitin	1801	1585	2079	1551	2495	1836	98.02	77.21	103.93	82.57	85.59	85.12	0.349307	0.000339805	0.0010153
CMN328C	NC_010140.1	817566	818750	-	probable phosphate/phosphoenolpyruvate translocator precursor	330	301	334	254	440	346	11.55	9.46	10.78	8.74	9.74	10.34	0.34927	0.00793568	0.0173473
CMT030C	NC_010146.1	76727	76915	-	40S ribosomal protein S30	235	338	308	238	463	267	5198.77	4762.38	4654.71	3793.01	5422.94	4413.21	0.348756	0.048405	0.0855794
CMJ174C	NC_010136.1	479715	480371	-	hypothetical protein, conserved	1033	1003	1165	932	1373	1120	84.27	72.89	86.86	73.85	70.28	77.61	0.348676	0.000284907	0.000868179
CMT407C	NC_010146.1	1008548	1009390	-	hypothetical protein, conserved	449	484	559	438	612	541	24.94	24.06	28.51	23.79	21.42	25.59	0.348579	0.0046613	0.010786
CMV135C	NC_004799.1	86350	88596	+	photosystem I P700 chlorophyll a apoprotein A1	1634387	1606619	1490803	1496447	2309175	1329684	26627.3	23584.9	22470.6	24088.3	23866.7	18530	0.348469	0.00335102	0.00801337
CMD136T	NC_010130.1	354885	356658	+	hypothetical transcript	2518.75	2574.7	2708.49	2146.31	3457.79	2782.5	53.86	49.56	53.53	45.28	46.87	50.86	0.347951	0.000478883	0.00138712
CMC115C	NC_010129.1	269915	271714	+	hypothetical protein, conserved	319	272	273	305	378	240	6.71	5.15	5.3	6.33	5.04	4.31	0.347897	0.0160753	0.0325694
CMV086C	NC_004799.1	55927	57507	-	chaperonin GroEL	55684	54177	54654	47727	74675	54718	1364.67	1194.64	1237.28	1153.16	1159.4	1146.03	0.347722	0.000650892	0.0018338
CMO287C	NC_010141.1	724992	725468	+	40S ribosomal protein S11	1820	2028	2326	1587	2741	2313	271.56	266.43	313.25	225.99	253.67	290.93	0.346659	0.00524306	0.0119782
CMH082C	NC_010134.1	209975	212152	+	DNA polymerase epsilon, subunit B	411	328	370	404	426	338	6.94	4.99	5.78	6.74	4.56	4.88	0.346655	0.0141561	0.0290018
CMA128C	NC_010127.1	369231	369842	-	hypothetical protein	585	641	655	529	897	609	53.83	52.45	54.97	47.15	51.7	47.54	0.346503	0.00178846	0.00460666
CMP334C	NC_010142.1	837299	837640	+	DnaJ homolog, subfamily D	309	332	386	323	451	325	119.23	108.61	129.26	112.62	104.03	103.1	0.34573	0.00686847	0.0152911
CMT461C	NC_010146.1	1157300	1159918	+	probable retinoblastoma-binding protein 2	3373	3089	3246	3074	4479	2880	46.29	38.21	41.23	41.71	39.01	33.81	0.345721	0.000415399	0.00121998
CMS509C	NC_010145.1	494686	495636	+	hypothetical protein	918	795	841	834	1120	773	43.02	33.39	36.25	38.3	33.12	30.88	0.345395	0.000435151	0.00127272
CMS270C	NC_010145.1	680207	682348	-	chaperonin containing TCP1, subunit 4	4955	4356	4654	4163	6262	4538	105.81	83.74	91.86	87.72	84.76	82.85	0.344981	0.000252218	0.000777331
CMV146C	NC_004799.1	93097	93240	-	ORF47	9	16	24	19	17	16	0	0	0	0	0	0	0.343811	0.363124	0.466921
CMK105C	NC_010137.1	288321	289763	-	hypothetical protein, conserved	1550	1588	1752	1437	2083	1694	42.42	39.08	44.27	38.74	36.1	39.61	0.343633	0.000155781	0.000500209
CMT207C	NC_010146.1	524129	525850	+	chaperonin containing TCP1, subunit 1	1247	1020	1376	988	1574	1322	27.61	20.33	28.16	21.58	22.09	25.02	0.343453	0.00230944	0.00578073
CMN061C	NC_010140.1	138880	141714	+	hypothetical protein, conserved	781	742	718	748	938	695	9.82	8.41	8.36	9.3	7.49	7.48	0.343411	0.000884755	0.00242762
CMS375C	NC_010145.1	953184	956657	+	phospholipid-transporting ATPase IIA	4055	3446	3611	3658	5114	3133	40.84	31.31	33.69	36.46	32.71	27.01	0.343391	0.00157653	0.00411492
CMR216C	NC_010144.1	527151	528212	-	hypothetical protein	1147	1057	1060	1082	1325	1049	46.31	38.29	39.41	42.89	33.8	36.13	0.343362	0.000335174	0.00100279
CMS274T	NC_010145.1	688128	690241	-	hypothetical transcript	1857	1669	1627	1657	2198	1628	32.42	26.25	26.28	28.58	24.34	24.31	0.343267	0.000106732	0.000352276
CMR309C	NC_010144.1	741415	742797	-	probable mitochondrial iron transporter Mrs3	1558	1441	1522	1344	2016	1478	44.92	37.35	40.5	38.16	36.79	36.4	0.343214	5.23403e-05	0.000182404
CMD179T	NC_010130.1	470232	471908	-	hypothetical transcript	4133	4788	4902	3897	6370	4625	94.43	98.45	103.49	87.82	92.22	90.32	0.343162	0.00192175	0.0049143
CMT279C	NC_010146.1	700197	701885	-	similar to prostatic acid phosphatase precursor	831	776	804	752	1036	780	18.83	15.82	16.83	16.8	14.87	15.1	0.342283	0.000238681	0.000740839
CMN315C	NC_010140.1	774844	775122	+	60S ribosomal protein L37A	334	461	471	316	610	446	351.71	384.24	403.47	276.84	364.11	371.88	0.341389	0.0342705	0.0634965
CMM307C	NC_010139.1	775947	778523	+	similar to DNA binding protein, dead ringer	4114	3405	4181	3353	5436	3761	57.48	42.88	54.07	46.31	48.2	44.96	0.3411	0.000764574	0.00211834
CMF159C	NC_010132.1	440792	443332	-	AAA-metalloprotease FtsH, mitochondrial precursor	5763	4859	5634	4755	7314	5305	81.79	62.16	74	66.71	65.87	64.41	0.341013	0.00046193	0.00134343
CMG018C	NC_010133.1	49585	51291	-	nitrate transporter	18	14	13	20	20	8	0.4	0.28	0.27	0.44	0.28	0.15	0.340424	0.373916	0.477875
CMD062C	NC_010130.1	160133	160807	+	small GTP-binding protein of Rab family	1534	1562	1617	1265	2330	1509	119.71	108.66	115.4	95.97	114.16	100.06	0.340128	0.000604681	0.00171296
CMW010C	NC_000887.3	3503	4288	+	cytochrome c oxidase subunit 2	30903	37235	33707	30884	47723	31099	1902.56	2049.3	1903.64	1856.42	1849.77	1629.76	0.339933	0.00427726	0.00997618
CMS262C	NC_010145.1	662599	663258	-	60S ribosomal protein L23	82	90	98	87	119	82	16.27	15.59	17.39	16.27	14.52	13.64	0.339605	0.0563102	0.0977592
CMS402C	NC_010145.1	1004504	1011133	+	hypothetical protein, conserved	9133	7580	8139	8053	10988	7399	46.41	34.77	38.34	40.55	35.49	32.2	0.339519	0.00121369	0.00326547
CMS482C	NC_010145.1	1209569	1210183	+	probable N-acetyltransferase MAK3	504	388	377	399	570	384	45.98	31.48	31.38	35.27	32.58	29.73	0.339375	0.00744629	0.0164293
CMI287T	NC_010135.1	755033	757013	+	hypothetical transcript	145	99	110	117	166	95	2.73	1.68	1.91	2.17	1.98	1.53	0.338417	0.0709715	0.119097
CMA063C	NC_010127.1	198671	199948	+	hypothetical protein, conserved	626	626	683	570	776	699	19.91	17.89	20.04	17.84	15.62	18.98	0.338367	0.00242697	0.00603764
CMC150C	NC_010129.1	359100	360488	-	cytosolic ascorbate hydrogen peroxidase	1681	1767	2074	1650	2205	1972	48.2	45.56	54.9	46.6	40.03	48.31	0.33825	0.00130769	0.00347716
CMJ032T	NC_010136.1	93615	94921	-	hypothetical transcript	3619	3522	3600	3230	5128	3195	111.91	97.88	102.71	98.3	100.35	84.38	0.338246	0.000696872	0.00194788
CMM181T	NC_010139.1	447778	449723	-	hypothetical transcript	1131	1119	1234	1030	1538	1144	21.72	19.35	21.91	19.53	18.73	18.78	0.337298	0.000144506	0.000468364
CMQ407C	NC_010143.1	1058782	1064988	-	hypothetical protein	5683	4893	5290	5145	7072	4658	30.93	24.04	26.69	27.75	24.46	21.71	0.337144	0.000938528	0.00256525
CMT214C	NC_010146.1	541513	543546	-	RNA cytosine methyltransferase	1362	1065	1125	1155	1482	1113	24.85	17.51	18.99	20.81	17.15	17.37	0.336946	0.000876022	0.00240715
CMQ473C	NC_010143.1	1222065	1224005	+	transmembrane 9 superfamily protein	1840	1556	1739	1639	2200	1597	35.43	26.99	30.97	31.16	26.86	26.3	0.335978	0.000103498	0.000343094
CMI268C	NC_010135.1	708107	709411	-	hypothetical protein, conserved	2801	2838	3024	2463	3824	2943	86.78	79.02	86.44	75.1	74.97	77.87	0.335613	0.000398255	0.00117449
CMI082C	NC_010135.1	238972	241131	+	hypothetical protein, conserved	518	384	489	458	591	420	8.83	5.89	7.71	7.71	6.39	6.12	0.335592	0.00576614	0.0130728
CMK193C	NC_010137.1	535432	535950	+	Smt3-conjugating enzyme E2	399	351	428	350	483	411	49.89	38.81	48.52	42.03	37.62	43.44	0.335493	0.00499137	0.0114721
CMM011C	NC_010139.1	24249	25286	-	hypothetical protein, conserved	4604	4246	4101	3540	6239	4162	191.61	158.52	157.15	144.6	164.02	147.76	0.335429	0.00144833	0.00380304
CMI019T	NC_010135.1	56512	62925	+	hypothetical transcript	4747	4072	4148	3923	5729	4125	24.97	19.34	20.23	20.45	19.15	18.58	0.334591	0.000579643	0.0016511
CMA047T	NC_010127.1	135296	136876	-	hypothetical transcript	1933	1916	2178	1692	2656	2066	47.37	42.25	49.31	40.88	41.24	43.27	0.334585	0.000375427	0.00111528
CMR088C	NC_010144.1	243371	244249	+	hypothetical protein, conserved	2830	2923	2665	2593	3684	2672	148.04	136.91	128.11	132.76	121.52	119.1	0.334206	0.000422074	0.00123766
CMR273C	NC_010144.1	663196	665808	-	probable vesicle transport related protein SLY1	2836.43	2246.66	2666.2	2473.7	3398.26	2332.85	39.02	27.86	33.95	33.65	29.67	27.46	0.333965	0.000535487	0.00153378
CMJ153C	NC_010136.1	429887	430948	+	hypothetical protein	795	781	807	679	1090	775	32.1	28.29	30.01	26.91	27.8	26.69	0.333837	0.000510669	0.00147235
CMJ129C	NC_010136.1	361470	362998	-	histone deacetylase	1495	1341	1389	1280	1914	1305	47.13	37.99	40.4	39.71	38.18	35.13	0.33358	0.000106925	0.000352505
CMS223C	NC_010145.1	573639	574379	+	NADH dehydrogenase I iron-sulfur protein 23kDa subunit	529	527	584	505	640	576	35.62	31.69	36.03	33.15	27.1	32.99	0.331859	0.00339157	0.0080967
CMV040C	NC_004799.1	25646	25963	+	ORF105	411	463	612	552	695	334	215.3	201.89	273.23	255.03	214.18	142.27	0.331642	0.0775637	0.128864
CMI026C	NC_010135.1	76309	78633	-	similar to cyclin M2	2966	2572	2967	2666	3636	2675	46.5	36.33	43.04	41.3	36.16	35.87	0.331425	0.000293245	0.000891196
CMV164C	NC_004799.1	106582	107193	+	ribosomal protein L3	14440	13505	13173	11339	16432	15469	1328.64	1104.97	1105.59	1010.58	947.01	1207.55	0.33128	0.00586427	0.0132794
CMK108C	NC_010137.1	293054	294616	+	probable dolichyl-diphosphooligosaccharide--protein glycosyltransferase	636	512	687	509	706	704	15.8	11.45	15.77	12.47	11.11	14.95	0.330976	0.0146592	0.0299355
CMQ081C	NC_010143.1	188762	189646	+	hypothetical protein	446	367	435	435	462	401	23.11	17.03	20.71	22.06	15.09	17.7	0.330692	0.0125527	0.0261002
CMO082C	NC_010141.1	207912	209618	+	similar to nuclear LIM interactor-interacting factor	2304	2193	2284	2020	2963	2202	51.55	44.16	47.22	44.58	42.01	42.11	0.330458	8.80153e-05	0.000294265
CMR120T	NC_010144.1	310534	312591	-	hypothetical transcript	1118	870	963	776	1369	1000	20.13	14.11	16.04	13.8	15.63	15.4	0.329723	0.00235859	0.00588559
CMC090C	NC_010129.1	212929	213306	+	hypothetical protein	194	182	255	173	271	223	52.91	42.81	61.43	43.68	44.92	50.57	0.32925	0.0394928	0.0717442
CMJ030C	NC_010136.1	90941	93328	-	hypothetical protein	429	348	346	342	532	322	6.53	4.77	4.87	5.14	5.14	4.19	0.328274	0.01127	0.0237844
CMN271C	NC_010140.1	668559	668924	-	hypothetical protein	34	24	48	33	47	32	10.29	6.24	12.77	9.18	8.6	8.03	0.32778	0.211891	0.303534
CMI126C	NC_010135.1	354959	355750	+	hypothetical protein, conserved	208	159	191	207	216	158	12.66	8.65	10.67	12.3	8.28	8.19	0.327341	0.0584765	0.101057
CMQ021C	NC_010143.1	47257	48996	+	glutamate 5-kinase	2141	1738	2051	1784	2603	1873	46.83	34.22	41.46	38.5	36.09	35.02	0.326987	0.000274375	0.000839377
CMC077C	NC_010129.1	183185	184327	-	probable 1-aminocyclopropane-1-carboxylate deaminase	561	521	598	474	743	561	20.57	17.15	20.21	17.08	17.22	17.56	0.326558	0.00147764	0.00387285
CMN141C	NC_010140.1	366544	368850	-	hypothetical protein, conserved	1352	1242	1413	1252	1722	1248	21.38	17.7	20.68	19.57	17.28	16.88	0.32647	0.000193601	0.000612298
CMD173C	NC_010130.1	458186	460450	-	hypothetical protein, conserved	1567	1426	1643	1371	1888	1600	25.3	20.75	24.54	21.87	19.34	22.1	0.325456	0.000347719	0.00103731
CMR267C	NC_010144.1	648067	649872	+	similar to U3 snoRNP-associated 55-kDa protein RRP9	1528	1103	1175	1118	1781	1142	32	20.79	22.74	23.1	23.64	20.44	0.325401	0.00360188	0.00853416
CMJ020C	NC_010136.1	62743	63405	-	hypothetical protein, conserved	299	240	324	216	402	299	24.03	17.19	23.8	16.87	20.28	20.41	0.32503	0.0307419	0.0575031
CMF170C	NC_010132.1	477450	479777	-	vesicle coat complex COPII, subunit Sec23	3712	3407	3948	3405	4820	3438	58.11	48.06	57.18	52.67	47.87	46.04	0.324651	0.0006955	0.00194661
CMQ204C	NC_010143.1	507541	510708	-	Ste20/SPS1-like serine/threonine kinase	2990	2469	2812	2587	3527	2573	33.28	24.79	28.99	28.49	24.93	24.51	0.324528	0.000448786	0.00131098
CMP282C	NC_010142.1	703578	704555	-	similar to zinc transporter	1423	1229	1226	1188	1740	1171	64.17	49.69	50.87	52.53	49.54	45.03	0.323937	0.000465082	0.00135126
CMP141T	NC_010142.1	359210	360620	-	hypothetical transcript	1834	1725	1809	1478	2415	1795	51.59	43.63	46.97	40.95	43.01	43.13	0.323921	0.000205698	0.000646953
CMI037T	NC_010135.1	112251	113714	+	hypothetical transcript	1984	2081	2108	1700	2936	1953	53.35	50.33	52.34	45.04	49.99	44.87	0.323805	0.000742703	0.00206379
CMR366C	NC_010144.1	883946	885862	-	hypothetical protein, conserved	1066	1077	1197	981	1429	1107	20.83	18.95	21.62	18.92	17.7	18.49	0.323311	0.000384708	0.00113809
CMW019C	NC_000887.3	6852	8453	+	cytochrome c oxidase subunit 1	145028	176216	140274	134734	198468	154679	3498.62	3825.11	3126.09	3204.76	3033.36	3189.07	0.323175	0.0104827	0.0223136
CMD121C	NC_010130.1	313318	314634	-	probable photolyase/blue-light receptor	3374	3303	3105	3059	4309	2949	103.35	90.93	87.75	92.23	83.53	77.14	0.321923	0.00114168	0.00308635
CMT559C	NC_010146.1	1411644	1412678	+	similar to SWI/SNF related, matrix associated, actin dependent regulator of chromatin, subfamily b	1003	854	1120	952	1278	892	41.9	32.01	43.08	39.03	33.73	31.79	0.321693	0.00181354	0.00466037
CMO363C	NC_010141.1	321015	323336	-	glucose-6-phosphate isomerase	695.55	620.43	450.6	503.39	967.15	444	10.92	8.78	6.55	7.81	9.63	5.96	0.321551	0.0708755	0.119006
CMI100T	NC_010135.1	291938	293345	+	hypothetical transcript	1859	1683	1737	1456	2231	1857	52.43	42.68	45.22	40.44	39.83	44.74	0.320486	0.000507802	0.00146558
CMQ456C	NC_010143.1	1176885	1178450	+	probable apyrase	1447	1290	1406	1290	1879	1200	35.87	28.77	32.19	31.52	29.51	25.42	0.319081	0.000448925	0.00131098
CML046C	NC_010138.1	96791	97381	-	hypothetical protein, conserved	343	351	424	266	421	476	33.56	30.51	37.8	25.17	25.78	39.49	0.318993	0.0763445	0.127062
CMR490C	NC_010144.1	1208746	1209216	-	hypothetical protein	216	204	206	198	307	160	33.14	27.54	28.51	28.96	29.2	20.69	0.318706	0.0444141	0.0796144
CMR102T	NC_010144.1	270765	272657	-	hypothetical transcript	1353	1362	1381	1185	1863	1282	26.82	24.31	25.31	23.19	23.42	21.73	0.318694	0.000275289	0.000841127
CMK109C	NC_010137.1	299097	302468	+	hypothetical protein	3055	2726	3178	2796	3721	2837	31.78	25.58	30.62	28.78	24.58	25.26	0.318666	0.000712414	0.00198546
CMT023C	NC_010146.1	59384	60214	-	similar to nucleolar-matrix protein with nucleic-acid binding properties, subunit 6	861	958	1014	744	1301	959	48.83	48.61	52.8	41.25	46.49	46.32	0.31865	0.00426356	0.0099483
CMQ278C	NC_010143.1	720952	722454	+	7,8-dihydropteroate synthase / 2-amino-4-hydroxy-6-hydroxymethyldihydropteridine	890	900	878	789	1146	868	23.18	21.09	21.12	20.25	18.9	19.32	0.318329	0.000665829	0.00187124
CMJ036C	NC_010136.1	105729	106115	+	cytochrome c oxidase subunit VIa	229	242	249	187	336	240	58.13	53.14	56	44.14	51.98	50.75	0.317826	0.0262325	0.0500746
CMO115C	NC_010141.1	291937	293166	-	hypothetical protein	1003	895	1182	839	1193	1166	33.48	26.84	36.38	27.54	25.19	33.23	0.317732	0.011317	0.0238747
CMH174C	NC_010134.1	449884	452619	+	hypothetical protein	2258	1970	2368	1854	2638	2373	29.52	23.22	28.66	23.97	21.89	26.55	0.317299	0.00189276	0.00484454
CMN182C	NC_010140.1	458100	459269	-	queuine tRNA-ribosyltransferase	709	670	664	703	847	580	25.23	21.41	21.78	24.59	19.06	17.61	0.316485	0.00567583	0.0128942
CMA109C	NC_010127.1	332368	333864	+	hypothetical protein, conserved	554	527	546	417	685	604	14.5	12.41	13.2	10.75	11.35	13.51	0.316259	0.00968186	0.0207489
CMT377C	NC_010146.1	937923	939536	-	hypothetical protein	5919	5211	5948	5361	8025	4654	141.52	112.12	131.39	126.39	121.57	95.1	0.315553	0.00428668	0.00999403
CMT338C	NC_010146.1	853627	856104	+	hypothetical protein	1436	1159	1455	1221	1740	1273	20.96	15.25	19.65	17.62	16.12	15.9	0.315525	0.000695734	0.00194661
CMG169C	NC_010133.1	428789	429163	+	probable RNA polymerase II subunit I	347	318	409	312	495	325	97.05	76.62	100.92	80.66	84.04	75.52	0.315494	0.0128878	0.0267316
CMK179C	NC_010137.1	494580	495962	-	hypothetical protein	168	138	125	138	200	116	4.84	3.58	3.33	3.92	3.65	2.86	0.31532	0.0710628	0.119215
CMK093C	NC_010137.1	260779	261279	-	retroelement, dead	49.67	30	46	37	65	31	6.67	3.56	5.59	4.76	5.43	3.52	0.315151	0.229564	0.323947
CME008C	NC_010131.1	21075	21674	-	hypoxanthine phosphoribosyltransferase	386	403	461	343	519	445	36.77	34.12	40.03	31.62	30.95	35.95	0.314793	0.0121229	0.0253487
CMD017C	NC_010130.1	54285	55103	-	hypothetical protein, conserved	2285	2198	2020	1806	2675	2311	132.37	113.9	107.42	102.24	97.62	114	0.314768	0.00194679	0.00497386
CMT436C	NC_010146.1	1076710	1090824	-	hypothetical protein	12137	10518	10160	11081	14879	8512	28.35	22.2	22.02	25.67	22.1	17.04	0.314682	0.0137866	0.0283985
CMT104C	NC_010146.1	279117	281372	+	probable tryptophan 2,3-dioxygenase	6810	5689	7771	6018	9006	6230	110.45	83.14	116.6	96.44	92.66	86.43	0.314554	0.00462469	0.0107073
CME133C	NC_010131.1	361021	362073	+	hypothetical protein	164	138	196	148	226	149	6.7	5.06	7.37	5.93	5.83	5.19	0.314217	0.0472942	0.0839553
CMK197C	NC_010137.1	542511	543623	-	probable dolichyl phosphate glucosyltransferase	1642	1507	1564	1394	2074	1476	62.33	51.35	54.7	51.98	49.76	47.81	0.313749	0.00014821	0.000478877
CMN321C	NC_010140.1	792907	793608	-	hypothetical protein, conserved	1003	992	964	874	1259	963	73.49	64.84	64.65	62.33	57.96	59.99	0.313529	0.000513659	0.00148022
CME144C	NC_010131.1	393713	394477	-	hypothetical protein	60	77	83	83	89	57	3.85	4.41	4.88	5.19	3.59	3.11	0.313333	0.156875	0.235278
CMD164C	NC_010130.1	437040	440132	+	similar to syntaxin binding protein Unc-18	941	772	789	797	1091	728	10.75	7.96	8.35	9.01	7.92	7.12	0.313186	0.00311299	0.0074915
CMK225C	NC_010137.1	617366	618079	+	hypothetical protein	16	6	8	5	20	7	1.14	0.38	0.52	0.35	0.9	0.42	0.312733	0.571205	0.670679
CMB120C	NC_010128.1	333509	334429	+	similar to rotamase/parvulin-type peptidyl-prolyl cis-trans isomerase	992	936	840	833	1268	813	48.6	41.08	37.84	39.97	39.19	33.95	0.311931	0.00259216	0.00639812
CMI162C	NC_010135.1	444992	446419	+	pyrophosphate-fructose-6-phosphate 1-phosphotransferase	326	362	344	313	410	350	9.04	9.02	8.8	8.55	7.2	8.29	0.311908	0.0152201	0.0309805
CMR236C	NC_010144.1	587947	588750	+	probable tRNA-specific adenosine-34 deaminase subunit TAD3	461	349	353	372	519	326	27.44	18.58	19.28	21.63	19.46	16.52	0.311801	0.0214501	0.0419182
CMR180C	NC_010144.1	437665	439575	+	ATP-binding subunit of unknown ABC transporter	1469	1207	1436	1262	1764	1262	28.8	21.31	26.03	24.43	21.93	21.16	0.311661	0.000527603	0.00151579
CMO296C	NC_010141.1	745832	746698	+	similar to EAP30 subunit of ELL complex	1306	1348	1377	1139	1726	1353	69.67	64.38	67.49	59.45	58.05	61.49	0.311492	0.000665538	0.00187124
CML059C	NC_010138.1	127508	129433	-	6-phosphogluconate dehydrogenase	1058.23	939.8	865.84	887.66	1284.84	830.76	20.56	16.45	15.56	17.03	15.83	13.8	0.31092	0.00285409	0.00695393
CMM332C	NC_010139.1	856133	857023	-	hypothetical protein	1171	1218	1159	1027	1646	1069	60.09	55.98	54.66	51.59	53.27	46.75	0.310814	0.00103226	0.00280793
CMA010C	NC_010127.1	26266	29079	+	hypothetical protein	2502	2098	2024	2274	2816	1797	31.71	23.98	23.75	28.5	22.66	19.49	0.310606	0.00750157	0.0165256
CML171C	NC_010138.1	426918	428120	+	hypothetical protein, conserved	1476	1539	1626	1307	2042	1516	50.68	47.46	51.47	44.13	44.34	44.44	0.309942	0.000542349	0.00155187
CMR495C	NC_010144.1	1224629	1225795	-	hypothetical protein	1948	1954	2228	1648	2832	1981	69.54	62.64	73.31	57.83	63.92	60.36	0.309794	0.00149176	0.00390444
CMS147C	NC_010145.1	380309	382279	-	similar to nuclear receptor corepressor SMRTER	975	951	1021	945	1210	905	18.45	16.21	17.86	17.65	14.52	14.64	0.309788	0.000978378	0.00267031
CMM331C	NC_010139.1	850842	853259	+	hypothetical protein	2436	2314	2554	2155	3081	2371	36.54	31.28	35.45	31.95	29.33	30.43	0.309258	0.000372584	0.00110857
CMC039C	NC_010129.1	94601	95269	+	probable 1-cys peroxiredoxin	1203	1142	1220	1018	1649	1083	95.26	80.59	88.33	78.34	81.97	72.86	0.308909	0.000584147	0.00166198
CMN129C	NC_010140.1	333288	336362	+	fusion protein of aspartate kinase and homoserine dehydrogenase	4134	3376	4043	3579	4977	3469	47.54	35.01	43.05	40.72	36.34	34.14	0.308845	0.00201825	0.00514025
CMR463C	NC_010144.1	1144271	1144534	-	hypothetical protein, conserved	8	15	6	12	7	11	12.07	17.39	7.18	14.64	5.88	12.97	0.308556	0.497026	0.600856
CMS396T	NC_010145.1	995170	997246	-	hypothetical transcript	1167	1157	1134	938	1486	1190	20.79	18.57	18.69	16.51	16.79	18.13	0.30825	0.00134393	0.00355521
CMQ472C	NC_010143.1	1220715	1221158	-	similar to chromatin accessibility complex 1	124	172	165	121	195	166	21.81	26.51	26.07	20.17	21.18	24.54	0.307146	0.0974709	0.156977
CMN146C	NC_010140.1	422467	423093	-	hypothetical protein, conserved	887	800	788	751	1154	694	78.28	62.82	63.48	64.26	63.83	51.98	0.306462	0.00380977	0.00896998
CMD046C	NC_010130.1	121809	125627	+	hypothetical protein	4019	3192	3701	3635	4576	3079	36.55	26.19	31.19	32.73	26.44	23.97	0.306411	0.00617393	0.0139195
CMO112T	NC_010141.1	287443	289674	-	hypothetical transcript	1548	1683	1427	1538	1938	1361	25.59	25.07	21.83	25.12	20.33	19.25	0.306181	0.0042263	0.00986947
CMW025C	NC_000887.3	13065	15065	-	NADH dehydrogenase subunit 5	10263	14866	11974	10679	16196	12056	190.83	248.97	205.9	196.07	190.98	191.7	0.305874	0.0305118	0.057148
CMI035C	NC_010135.1	108132	108914	+	hypothetical protein, conserved	1104	1059	1048	967	1370	1005	68.36	58.61	59.52	58.45	53.4	52.97	0.305793	0.000509598	0.00147001
CML176C	NC_010138.1	438187	439911	+	hypothetical protein, conserved	4373	4405	4605	3786	5894	4305	96.63	87.62	94.04	82.54	82.55	81.32	0.304858	0.00162577	0.00422789
CMS152C	NC_010145.1	394655	400849	-	probable sodium/hydrogen antiporter	7380	5890	5981	6124	8664	5296	40.25	29	30.24	33.1	30.03	24.74	0.304723	0.00912582	0.0196687
CMT382C	NC_010146.1	947418	948329	-	hypothetical protein	371	388	384	359	457	366	18.43	17.26	17.53	17.46	14.32	15.49	0.304248	0.0108586	0.0230361
CMV236C	NC_004799.1	144394	144816	+	photosystem I subunit XI	8640	11210	10085	8304	12769	10184	1714.11	1941.79	1789.97	1552.79	1558.17	1693.68	0.303824	0.0163667	0.033089
CME195C	NC_010131.1	506467	509010	-	hypothetical protein	3063	2423	3213	2548	3749	2732	43.41	30.96	42.15	35.7	33.72	33.13	0.303794	0.00264297	0.00650938
CME168C	NC_010131.1	444335	445444	+	hypothetical protein	567	583	612	565	726	533	21.6	19.93	21.48	21.14	17.48	17.33	0.303346	0.00470165	0.0108722
CMT247C	NC_010146.1	619700	622963	+	hypothetical protein	11602	10132	10968	9979	14548	9553	125.02	98.47	109.46	106.4	99.55	88.11	0.303001	0.00257948	0.00637237
CMO289C	NC_010141.1	734328	735029	-	hypothetical protein	1107	959	1071	898	1331	1026	81.11	62.69	71.83	64.05	61.28	63.91	0.302627	0.000696176	0.00194689
CMI144C	NC_010135.1	399175	400032	-	similar to ring finger protein	687	521	623	563	763	566	37.2	25.25	30.99	29.82	26.04	26.11	0.302223	0.00564851	0.012842
CMV039C	NC_004799.1	24904	25623	+	uroporphyrin-III C-methyltransferase	4201	4302	4408	4276	5571	3547	295.76	270.34	284.21	293.25	246.56	212.36	0.301138	0.00667298	0.014932
CML005C	NC_010138.1	13229	14464	+	similar to dTDP-4-dehydrorhamnose reductase	81.33	57.96	52.56	48.38	86.52	65.06	2.7	1.73	1.61	1.58	1.82	1.84	0.301017	0.172849	0.25567
CMS312C	NC_010145.1	803850	805256	+	hypothetical protein	190	198	162	208	229	131	5.36	5.03	4.22	5.78	4.09	3.16	0.300675	0.128162	0.197979
CMA071T	NC_010127.1	220551	222355	+	hypothetical transcript	1812.77	1895.82	1949.59	1517.6	2285.65	2046.51	37.98	35.76	37.76	31.38	30.36	36.66	0.300439	0.00357815	0.00848858
CMS275C	NC_010145.1	690430	694053	-	hypothetical protein, conserved	10079	8081	9535	9800	12587	6381	96.99	70.15	84.99	93.34	76.92	52.56	0.300418	0.0466734	0.0830871
CMQ234C	NC_010143.1	589289	590932	-	dihydrolipoamide dehydrogenase	807	751	812	735	916	782	18.88	15.81	17.55	16.96	13.58	15.63	0.300238	0.00323144	0.00775355
CMI211C	NC_010135.1	572557	573138	+	hypothetical protein	4755	5219	5437	4633	7315	4245	478.28	466.11	498.04	450.38	460.19	361.91	0.300111	0.00869219	0.0188055
CMQ114C	NC_010143.1	269630	270622	-	hypothetical protein	16409	15136	16824	13272	22128	15191	724.84	599.52	683.96	575.02	617.2	572.27	0.299995	0.00344767	0.00821679
CMT325C	NC_010146.1	823395	825080	+	serine/threonine kinase 11	246	302	366	263	368	313	5.58	6.17	7.68	5.89	5.29	6.07	0.299896	0.0598344	0.10301
CMM291C	NC_010139.1	735227	737488	-	cullin 3	1465	1332	1642	1393	1784	1387	23.69	19.41	24.56	22.26	18.3	19.18	0.299452	0.00175387	0.00453197
CMR025T	NC_010144.1	69187	72497	-	hypothetical transcript	1978	1677	1796	1792	2308	1528	20.99	16.05	17.65	18.81	15.55	13.88	0.299188	0.00215261	0.0054458
CMN166C	NC_010140.1	433891	434202	-	histone H4	1674.5	2039.38	1934.72	782.08	3518	1924.66	958.84	966.54	939.06	392.07	1179.4	893.37	0.29899	0.258686	0.35806
CMT324T	NC_010146.1	820966	822504	+	hypothetical transcript	4124	4155	4459	3480	5522	4233	104.39	94.62	104.24	86.83	88.54	91.56	0.29782	0.0029854	0.00722733
CMH167T	NC_010134.1	424870	426662	+	hypothetical transcript	477	407	361	406	576	315	10.07	7.74	7.05	8.46	7.71	5.69	0.297094	0.0431492	0.0775429
CMT485C	NC_010146.1	1216406	1216840	-	mitochondrial ribosomal protein S7, precursor	421	396	489	362	612	390	77.83	64.07	81.07	63.29	69.75	60.53	0.296848	0.0140756	0.0288996
CMK025T	NC_010137.1	66419	71452	+	hypothetical transcript	4240.67	4043.61	3847.78	3683.09	5860.54	3189.67	28.75	24.75	24.18	24.74	25.25	18.52	0.296407	0.011438	0.0241031
CMQ085T	NC_010143.1	198596	200816	+	hypothetical transcript	8548	8477	9061	7434	11742	7995	141.11	126.09	138.38	121.24	122.97	112.89	0.296178	0.00283205	0.00690912
CMO186C	NC_010141.1	468517	469047	-	hypothetical protein, conserved	717	665	622	558	850	666	85.69	70.33	67.46	64.13	63.33	67.32	0.296036	0.00500941	0.0114998
CMV037C	NC_004799.1	23959	24426	-	ORF155	440	347	383	381	510	318	68.49	47.5	53.74	56.5	49.18	41.69	0.295971	0.0232772	0.0449471
CMS315C	NC_010145.1	807301	808367	+	similar to electron-transfer-flavoprotein, beta polypeptide, mitochondrial precursor	1147	1062	1080	882	1382	1137	66.09	54.74	57.13	49.67	50.17	55.79	0.295854	0.00236398	0.00589646
CMR044C	NC_010144.1	121466	123685	+	hypothetical protein, conserved	2135	1631	2065	1683	2438	1883	35.26	24.27	31.55	27.46	25.54	26.6	0.29581	0.00232823	0.00582006
CMN206C	NC_010140.1	511296	513164	+	hypothetical protein	326	340	338	331	444	266	6.56	6.16	6.29	6.57	5.66	4.58	0.295672	0.0310988	0.0581132
CMM146C	NC_010139.1	336492	337226	-	probable inosine triphosphatase	849	858	961	757	1128	873	57.88	52.23	60.03	50.3	48.36	50.63	0.295326	0.00244068	0.00606372
CMT132T	NC_010146.1	357613	359547	+	hypothetical transcript	3805	3916	3830	3280	5136	3600	73.54	68.16	68.44	62.58	62.94	59.5	0.295215	0.00241846	0.00601911
CMV071C	NC_004799.1	45580	47904	+	preprotein translocase subunit SecA	4143	3222	2339	3303	4338	2407	64.95	45.52	33.93	51.17	43.15	32.28	0.294514	0.0970037	0.156341
CMK230C	NC_010137.1	628813	629859	+	hypothetical protein	586	623	607	515	738	618	24.11	22.99	23	20.8	19.18	21.69	0.29423	0.00691995	0.0153997
CMT479C	NC_010146.1	1206652	1207740	+	similar to transcription initiation factor TFIID, subunit TAF7	1265	1151	1215	1004	1709	1079	49.41	40.35	43.71	38.51	42.18	35.96	0.293967	0.00173605	0.00449616
CMG154C	NC_010133.1	390866	391381	-	hypothetical protein	497	444	523	393	599	515	62.87	49.65	59.97	47.73	47.18	55.06	0.293806	0.0117382	0.0246898
CMR081C	NC_010144.1	223953	232739	-	similar to meiotic check point regulator	6902	5423	5689	5721	7670	5144	26.2	18.59	20.03	21.53	18.51	16.73	0.293078	0.00845407	0.0183673
CMV050C	NC_004799.1	31349	31936	+	lipoate-protein ligase B	2460	3398	3396	3262	3308	2809	242.91	298.02	305.5	311.45	204.36	235.15	0.292892	0.0559935	0.097262
CMK227C	NC_010137.1	620472	621983	+	hypothetical protein	412	316	404	381	463	315	10.65	7.35	9.65	9.71	7.58	6.96	0.292872	0.0311764	0.0582391
CMQ228C	NC_010143.1	575734	577569	-	unknown coiled-coil protein	391	429	387	452	491	294	8.03	7.93	7.35	9.16	6.39	5.16	0.292749	0.0733182	0.122492
CMA093C	NC_010127.1	289919	294730	+	ATP-dependent DNA helicase RecQ	1034	911	944	1012	1181	764	7.35	5.85	6.22	7.13	5.34	4.65	0.292148	0.0152599	0.0310392
CMC002C	NC_010129.1	4016	6349	-	similar to hedgehog protein	817.66	970.9	831.21	996.24	1035.2	644.25	12.76	13.66	12	15.37	10.25	8.6	0.291904	0.0668245	0.112939
CMH168C	NC_010134.1	424318	431505	-	pre-mRNA splicing factor PRP8	5528	4498	4503	4628	6510	3893	25.83	18.97	19.51	21.43	19.33	15.58	0.291809	0.0130051	0.0269354
CMQ208C	NC_010143.1	520812	523406	+	similar to endoplasmic reticulum translocon component SEC63	2716	2306	2616	2317	3506	2106	37.65	28.82	33.57	31.76	30.85	24.98	0.291798	0.00308107	0.00743675
CMR174C	NC_010144.1	427604	428692	+	hypothetical protein	3135	3099	3140	2594	4191	2950	122.44	108.63	112.98	99.5	103.44	98.31	0.291794	0.00203581	0.00518264
CMO312C	NC_010141.1	776188	777750	-	similar to pre-mRNA cleavage complex II protein Clp1	815	774	812	765	964	730	20.25	17.3	18.64	18.74	15.17	15.5	0.291338	0.00336525	0.00804063
CMS242T	NC_010145.1	619997	621499	+	hypothetical transcript	1994	1911	1731	1546	2415	1862	51.93	44.77	41.63	39.68	39.84	41.44	0.290563	0.00181424	0.00466037
CMQ225C	NC_010143.1	571729	572550	+	20S core proteasome subunit alpha 5	826	850	882	698	1095	849	47.59	43.81	46.65	39.31	39.75	41.66	0.290432	0.00359549	0.00852506
CMV160C	NC_004799.1	103291	104163	+	acetylglutamate kinase	12711	16555	15798	10754	14655	20098	671.45	782.96	766.79	555.91	488.1	904.56	0.29008	0.150794	0.226891
CMB073C	NC_010128.1	198340	199767	-	similar to ribosome assembly protein RRB1	829	843	914	734	1142	800	22.98	21.01	23.39	20.04	20.04	18.94	0.289965	0.00260213	0.00641993
CMS488C	NC_010145.1	1227854	1228948	+	similar to glucose-6-phosphate/phosphate translocator	29	31	24	24	39	24	1.12	1.08	0.86	0.91	0.96	0.79	0.289771	0.301829	0.404257
CMJ028T	NC_010136.1	87888	89259	+	hypothetical transcript	1129	1024	1161	976	1359	1063	32.87	26.8	31.2	27.98	25.05	26.44	0.289323	0.00103777	0.00282021
CMG063C	NC_010133.1	175387	177678	-	similar to RNA helicase II binding protein	2543	2519	3071	2393	3083	2795	40.51	36.16	45.27	37.67	31.16	38.09	0.289249	0.00820428	0.0178971
CMR121C	NC_010144.1	312811	314514	+	ketol-acid reductoisomerase	7128	6568	7344	5896	8765	6950	159.81	132.54	152.15	130.39	124.53	133.19	0.288677	0.00351049	0.00834201
CMB044C	NC_010128.1	114545	116224	-	chaperonin containing TCP1, subunit 3	952.69	850.33	935.57	766.53	1100.64	935.88	21.72	17.45	19.71	17.24	15.9	18.24	0.288351	0.00342742	0.00817197
CMP328C	NC_010142.1	820967	822646	-	poly-A RNA export protein DBP5	2730	2590	2941	2357	3698	2494	62.24	53.14	61.96	53	53.43	48.6	0.288279	0.00159619	0.00415858
CMR018C	NC_010144.1	48580	56793	+	phosphatidylinositol 3-kinase	11181	8819	8758	9524	12181	7753	45.5	32.41	33.05	38.42	31.51	27.02	0.287905	0.0220517	0.0429165
CMQ392C	NC_010143.1	1009850	1011022	+	hypothetical protein	1191	1038	1101	925	1433	1072	42.24	33.06	35.99	32.25	32.13	32.45	0.287832	0.00124528	0.00333938
CMO281C	NC_010141.1	711749	713350	-	vacuolar protein sorting-associated protein Vps4p	1290	1299	1447	1120	1724	1314	31.12	28.2	32.25	26.64	26.35	27.09	0.287823	0.00174549	0.00451442
CMH239C	NC_010134.1	615080	615706	-	hypothetical protein	5489	5981	5627	4852	7936	5010	484.4	469.67	453.27	415.16	438.95	375.26	0.287033	0.00726857	0.0160851
CMD049C	NC_010130.1	131122	132657	+	hypothetical protein, conserved	419	405	364	399	532	295	10.63	9.24	8.53	9.98	8.55	6.4	0.286864	0.0482518	0.0853676
CMO342C	NC_010141.1	843814	844116	-	similar to Sm protein G	30	31	52	38	48	30	19.85	16.81	28.89	21.75	18.45	16	0.28678	0.301696	0.404232
CMH019C	NC_010134.1	55187	56560	-	similar to UVB-resistance protein UVR8	42	15	21	23	34	23	1.22	0.39	0.56	0.66	0.63	0.57	0.286605	0.369218	0.473256
CMI212C	NC_010135.1	573557	574195	+	similar to polyribonucleotide nucleotidyltransferase	623	650	579	448	845	632	53.24	49.45	45.19	37.15	45.28	45.85	0.286108	0.0248167	0.0475639
CMO311C	NC_010141.1	774187	775014	+	similar to mitochondrial presequence translocase subunit Tim23	255	250	249	236	319	219	14.54	12.75	13.03	13.15	11.46	10.63	0.285678	0.0294883	0.0554505
CMI275C	NC_010135.1	723510	725963	-	hypothetical protein	182	74	88	119	134	94	2.69	0.98	1.2	1.74	1.25	1.19	0.285645	0.323827	0.425945
CMV057C	NC_004799.1	35237	35818	-	ORF193	10774	12071	11142	10614	15833	8870	1083.7	1078.06	1020.64	1031.8	996.05	756.22	0.285494	0.0219733	0.042808
CMS160C	NC_010145.1	421635	428336	-	hypothetical protein	4157	3334	2990	3523	4658	2598	20.89	15.12	13.93	17.54	14.88	11.18	0.285083	0.0460293	0.0820949
CMR047C	NC_010144.1	132032	132877	-	hypothetical protein	735	840	838	628	1211	693	40.62	41.54	42.53	33.94	42.18	32.62	0.284706	0.0240695	0.0463038
CMN262C	NC_010140.1	644737	647625	-	dynamin-related protein involved in chloroplast division CmDnm2/DRP5	3873	3850	3802	3711	5338	2887	47.69	42.74	43.34	45.19	41.73	30.42	0.284651	0.0202209	0.0399007
CMJ089C	NC_010136.1	273335	276088	+	probable ATP-dependent DNA helicase	601	557	515	517	675	516	7.8	6.52	6.19	6.64	5.56	5.73	0.284072	0.00874624	0.018908
CMT418C	NC_010146.1	1035138	1037378	-	similar to bifunctional aspartokinase/homoserine dehydrogenase	69	63	40	42	79	57	1.13	0.93	0.6	0.68	0.82	0.8	0.283843	0.251161	0.349899
CMR392C	NC_010144.1	958090	958911	-	probable heterogeneous nuclear RNP protein A	611	653	724	529	717	766	35.21	33.66	38.3	29.79	26.03	37.59	0.28358	0.0444707	0.0796906
CME178T	NC_010131.1	471042	472722	-	hypothetical transcript	1214	1237	1216	1021	1617	1143	27.66	25.36	25.6	22.94	23.35	22.26	0.28311	0.00162495	0.00422789
CMV138C	NC_004799.1	91134	91754	+	imidazole glycerol phosphate synthase subunit hisH	145961	152262	138165	106339	206045	142740	13095.2	12152.2	11311.6	9246.6	11583.1	10867.6	0.282621	0.025069	0.0480313
CMN053C	NC_010140.1	127719	128960	-	similar to DNA repair and recombination protein Rad57p/XRCC2	1196	1039	1123	977	1522	964	39.43	30.78	34.15	31.69	31.74	27.14	0.282527	0.00223376	0.00563103
CMI142C	NC_010135.1	392952	394868	+	dihydroxy-acid dehydratase	3073	2613	3145	2487	3562	2944	60.04	45.97	56.81	47.97	44.12	49.18	0.282065	0.00373881	0.00881081
CMM012C	NC_010139.1	26513	27610	+	ring finger protein	555	535	618	497	705	542	21.44	18.55	22	18.86	17.22	17.87	0.280599	0.00604623	0.0136479
CMR241T	NC_010144.1	596273	597935	-	hypothetical transcript	4934	4658	5076	4169	6260	4601	113.85	96.73	108.22	94.88	91.53	90.75	0.280509	0.00284529	0.00693546
CMQ474C	NC_010143.1	1226679	1228376	-	similar to dolichyl-phosphate-mannose:protein mannosyltransferase	1650.05	1221.12	1414.72	1324.69	1826.67	1222.49	37.15	24.74	29.43	29.42	26.06	23.53	0.280148	0.00668109	0.0149443
CMV100C	NC_004799.1	63192	63917	-	molybdopterin biosynthesis protein	3492	4957	4204	3237	4255	5248	242.68	307.54	267.61	219.18	185.92	310.19	0.280092	0.127962	0.19779
CMM314C	NC_010139.1	794029	797214	+	alanine--tRNA ligase cytoplasmic	3032	2489	3198	2450	3627	2811	33.54	24.83	32.76	26.82	25.48	26.62	0.279409	0.00480921	0.0110893
CME126C	NC_010131.1	346471	348801	+	similar to epidermal growth factor receptor substrate 15	3141	2938	3044	2736	3787	2781	49.1	41.38	44.03	42.26	37.56	37.19	0.278964	0.00211758	0.00537155
CMQ149C	NC_010143.1	359070	364646	+	RNA helicase	2829	2828	2765	2638	3567	2402	17.22	15.54	15.6	15.91	13.8	12.52	0.278774	0.00372517	0.00878231
CMT068C	NC_010146.1	174188	175972	-	hypothetical protein	145	97	63	96	142	76	3.08	1.85	1.24	2.01	1.91	1.38	0.278591	0.298745	0.401063
CML142C	NC_010138.1	336951	355013	+	similar to vacuolar protein sorting 13	27909	23572	22600	25505	32271	17892	50.74	38.71	38.12	45.99	37.31	27.87	0.278365	0.0519557	0.091091
CMG135T	NC_010133.1	341757	344057	-	hypothetical transcript	2218	2457	2435	2050	3126	2132	35.18	35.12	35.73	32.13	31.46	28.93	0.277865	0.00327776	0.00784811
CMR143C	NC_010144.1	365862	368624	+	ribonuclease P protein subunit POP1	1915	1600	1889	1692	2249	1556	24.77	18.66	22.62	21.64	18.46	17.22	0.277858	0.00238988	0.0059532
CMH200C	NC_010134.1	527043	527426	-	similar to V-type ATPase V1 subunit G	158	184	187	133	233	178	41.06	41.32	43.01	32.09	36.87	38.51	0.27767	0.0834824	0.137371
CMR432C	NC_010144.1	1059694	1065690	+	similar to cation transporting ATPase	6793	5276	5749	5365	8032	4883	38.33	26.87	30.07	29.99	28.8	23.59	0.276817	0.0139619	0.0286765
CMT209C	NC_010146.1	527617	529002	+	succinate--CoA ligase, mitochondrial precursor	2568	2304	2532	1961	3219	2407	73.84	59.56	67.2	55.53	58.59	59.12	0.276347	0.00257913	0.00637237
CML081C	NC_010138.1	184527	186182	+	hypothetical protein	950	783	906	794	1123	772	22.03	16.34	19.41	18.16	16.5	15.3	0.275607	0.00449232	0.0104221
CMQ349C	NC_010143.1	900350	906451	+	hypothetical protein	5190	4465	4675	4428	6147	4039	28.76	22.33	24.01	24.31	21.65	19.16	0.275441	0.00677365	0.0150955
CMH135C	NC_010134.1	332384	333211	-	unknown transcriptional coactivator	1685	1817	1809	1495	2364	1598	96.06	92.68	94.69	83.32	84.92	77.59	0.275222	0.00225121	0.00565491
CMT478C	NC_010146.1	1204967	1206403	-	hypothetical protein, conserved	2288	2125	2419	1964	2868	2129	62.93	52.56	61.43	53.22	49.95	50.03	0.275172	0.0013478	0.00356379
CML290C	NC_010138.1	751393	752589	-	hypothetical protein, conserved	543	545	580	482	678	536	18.76	16.91	18.48	16.38	14.82	15.81	0.275031	0.00738132	0.0162986
CMH215C	NC_010134.1	554376	554693	-	Sm protein E	14.34	11.99	20.04	13.26	27.59	7.19	7.51	5.23	8.95	6.13	8.5	3.06	0.274692	0.537349	0.63832
CMO109C	NC_010141.1	278135	279607	+	pre-rRNA processing protein bystin	815	803	1024	700	1025	948	21.75	19.28	25.24	18.41	17.32	21.62	0.274536	0.0277315	0.0524772
CMS061C	NC_010145.1	155798	156640	+	probable peptide methionine sulfoxide reductase	2241	2176	2058	1777	2709	2118	124.47	108.16	104.98	96.52	94.83	100.2	0.274202	0.00281181	0.00687156
CMT075C	NC_010146.1	192320	193744	-	DegP protease precursor	980	853	879	815	1206	754	27.23	21.32	22.55	22.31	21.22	17.9	0.273806	0.0066144	0.0148302
CMN068C	NC_010140.1	156117	166706	+	similar to U3 snoRNP protein Utp20p	6520	5046	5643	5356	7678	4553	20.43	14.28	16.4	16.64	15.3	12.22	0.273784	0.0193008	0.0383249
CMT512C	NC_010146.1	1290539	1291933	+	hypothetical protein	87	57	59	53	76	76	2.48	1.46	1.55	1.49	1.37	1.85	0.27345	0.217787	0.310103
CMP191C	NC_010142.1	486527	487147	-	similar to high light inducible protein	168	175	178	174	176	171	15.07	13.97	14.57	15.13	9.89	13.02	0.27339	0.104324	0.166503
CMR257C	NC_010144.1	626705	629656	+	hypothetical protein	297	209	209	218	278	225	3.57	2.27	2.33	2.59	2.12	2.32	0.272948	0.0857445	0.14024
CMG039C	NC_010133.1	103830	105404	+	aspartyl aminopeptidase	1172	1155	1204	993	1476	1123	28.85	25.58	27.38	24.1	23.02	23.63	0.27141	0.0018725	0.00479703
CMO203C	NC_010141.1	518238	521024	+	hypothetical protein	1535	1170	1279	1221	1607	1195	19.66	13.51	15.17	15.47	13.07	13.1	0.271315	0.00705229	0.0156451
CMV128C	NC_004799.1	82953	83237	-	photosystem I subunit IV	4845	9090	10282	5608	7700	10851	4488.76	6732.77	7818.37	4368.51	4070.43	7999.56	0.271297	0.303717	0.40598
CMN275C	NC_010140.1	684746	686731	+	hypothetical protein, conserved	1620.22	1498.21	1525	1254.23	2004.24	1480	30.39	25.31	26.45	23.23	23.84	23.74	0.270792	0.00233008	0.00582213
CMR114C	NC_010144.1	299174	300814	+	hypothetical protein, conserved	19	17	15	18	23	11	0.45	0.36	0.32	0.42	0.34	0.22	0.270754	0.435834	0.540107
CMR489C	NC_010144.1	1204898	1207657	-	hypothetical protein, conserved	1710	1502	1595	1385	2147	1383	22.14	17.53	19.12	17.73	17.65	15.32	0.270652	0.00206293	0.00524513
CMB083C	NC_010128.1	234428	236107	+	chaperonin containing TCP1, subunit 3	1319.31	1248.67	1313.43	1067.47	1726.36	1177.12	30.08	25.62	27.67	24	24.94	22.94	0.27039	0.00224913	0.00565491
CMM178C	NC_010139.1	437216	439039	-	NADH dehydrogenase type II, chloroplast precursor	1475	1148	1538	1318	1608	1249	30.53	21.39	29.43	26.92	21.1	22.1	0.270109	0.012061	0.0252378
CML152C	NC_010138.1	382484	384073	+	hypothetical protein, conserved	1180.03	1043.43	1239.77	980.17	1604.82	968.17	28.72	22.85	27.88	23.52	24.75	20.14	0.270036	0.00628564	0.0141377
CMR451T	NC_010144.1	1113537	1114627	+	hypothetical transcript	3549	3683	3792	3013	4701	3524	138.28	128.79	136.11	115.3	115.76	117.16	0.269689	0.00621335	0.0139973
CMK017C	NC_010137.1	40046	46555	-	similar to tuberin	11177	9345	9761	9385	13750	7827	57.89	43.69	46.87	48.17	45.26	34.72	0.269421	0.0231106	0.0446407
CMM170C	NC_010139.1	398982	400109	-	hypothetical protein	1268.14	1126.98	1103.06	943.19	1493.77	1124.78	47.3	37.74	37.92	34.57	35.22	35.81	0.269292	0.00404323	0.00948096
CMA111C	NC_010127.1	336088	338775	+	probable transitional endoplasmic reticulum ATPase	1114	891	1028	985	1220	850	14.85	10.71	12.69	12.99	10.32	9.7	0.268866	0.0110822	0.0234578
CMA069C	NC_010127.1	216462	217211	+	hypothetical protein, conserved	2439	2521	2562	1980	3608	2183	161.2	148.83	155.2	127.61	150.01	122.75	0.268429	0.00956549	0.0205383
CMN194C	NC_010140.1	482860	484287	-	cathepsin D precursor	156	140	106	117	187	108	4.32	3.49	2.71	3.19	3.28	2.56	0.268239	0.157283	0.235779
CMW032C	NC_000887.3	19677	20018	-	30S ribosomal protein S11	2249	3140	2363	2190	3417	2345	867.81	1027.17	791.32	763.61	788.21	743.91	0.267648	0.0436759	0.0784149
CMF057C	NC_010132.1	145107	146489	-	hypothetical protein, conserved	1136	1080	1124	875	1389	1126	32.75	27.99	29.91	24.84	25.35	27.73	0.267418	0.00539437	0.0123086
CMC168C	NC_010129.1	407686	410295	+	hypothetical protein	1113.49	902.27	1017.65	924.7	1257.01	883.43	15.34	11.2	12.98	12.59	10.99	10.41	0.267004	0.00507574	0.011633
CME166C	NC_010131.1	441277	443349	+	probable pre-mRNA splicing factor ATP-dependent RNA helicase PRP43	2334	2107	2404	1859	2860	2220	41.68	33.89	39.7	32.78	32.39	33.9	0.266851	0.0027134	0.00665189
CMM227C	NC_010139.1	561819	562973	+	hypothetical protein	1052	842	1028	821	1227	910	38.06	27.35	34.28	29.19	28.07	28.1	0.266465	0.00557772	0.0126964
CMS012C	NC_010145.1	28737	30056	-	hypothetical protein	1490	1307	1260	1203	1782	1143	45.51	35.88	35.51	36.17	34.45	29.82	0.265879	0.00602175	0.0136035
CMT435C	NC_010146.1	1075340	1076446	+	2C-methyl-D-erythritol 2,4-cyclodiphosphate synthase	690	563	684	540	737	665	26.38	19.32	24.09	20.28	17.81	21.69	0.265306	0.0206966	0.0406979
CML326C	NC_010138.1	822235	823938	-	hypothetical protein, conserved	3088	2784	3047	2596	3567	2817	69.23	56.18	63.13	57.41	50.68	53.99	0.264896	0.00346262	0.00824552
CMA130C	NC_010127.1	371714	376516	-	similar to MCM3 associated protein	5005	3993	4293	4356	5415	3589	35.66	25.68	28.35	30.74	24.51	21.9	0.264664	0.0230062	0.0444714
CMS153T	NC_010145.1	401091	403773	+	hypothetical transcript	3364	2676	2721	2602	3763	2511	44.94	32.23	33.65	34.37	31.91	28.7	0.264483	0.0098407	0.0210496
CMH016C	NC_010134.1	46562	47317	+	similar to thiamin pyrophosphokinase	1283	1080	1143	1015	1586	973	83.77	63	68.41	64.64	65.15	54.05	0.264438	0.00663327	0.0148549
CMK062C	NC_010137.1	182248	185055	-	hypothetical protein	314	321	315	331	425	209	3.99	3.68	3.7	4.16	3.43	2.27	0.262886	0.130317	0.200708
CMD007C	NC_010130.1	23159	24094	-	V-type ATPase V1 subunit D	1003	913	1013	808	1217	935	48.04	39.19	44.63	37.92	36.79	38.18	0.26285	0.00381109	0.00896998
CMQ247C	NC_010143.1	629951	632815	+	plasma membrane H+-ATPase	51891	46113	48477	44504	63913	40160	644.82	516.67	557.73	546.97	504.18	427.05	0.262727	0.0150194	0.0306048
CMO059C	NC_010141.1	159880	161715	-	unknown heatshock protein	2392	2264	2712	1950	3167	2357	49.13	41.87	51.5	39.53	41.24	41.39	0.262127	0.0063379	0.0142383
CMJ253C	NC_010136.1	682350	683633	+	similar to mitochondrial presequence translocase subunit Tim44	1600	1408	1471	1279	1951	1313	50.59	40	42.9	39.79	39.03	35.45	0.261863	0.00268823	0.00660366
CMS068C	NC_010145.1	172043	173326	-	histone deacetylase	1991	1857	1968	1629	2444	1806	62.95	52.76	57.4	50.68	48.9	48.76	0.261209	0.00197813	0.00504939
CMR485T	NC_010144.1	1192257	1196616	-	hypothetical transcript	3345	2654	2576	2472	3801	2430	26.41	18.91	18.85	19.33	19.06	16.43	0.260522	0.0157879	0.0320444
CMQ042C	NC_010143.1	103000	104301	-	UDP-GlcNAc:dolichol phosphate N-acetylglucosamine-1-phosphate transferase	495	395	499	410	557	427	15.38	11.03	14.3	12.54	10.95	11.33	0.260427	0.0217231	0.0423642
CMS260T	NC_010145.1	659638	661716	-	hypothetical transcript	1191	1068	996	1002	1355	923	21.2	17.12	16.39	17.61	15.29	14.05	0.259866	0.00960943	0.0206093
CMD011C	NC_010130.1	36287	37357	+	probable MPBQ/MSBQ methyltransferase	1467	1191	1528	1183	1623	1379	58.57	42.67	56.19	46.37	40.94	46.97	0.25986	0.00957174	0.020544
CMP006C	NC_010142.1	14283	14921	+	60S ribosomal protein L13	1573	1496	1514	1192	1870	1559	134.42	113.81	118.16	98.84	100.2	113.11	0.259621	0.00749651	0.0165256
CMB028C	NC_010128.1	68398	70632	+	unknown bromodomain-containing protein	3946	3309	4364	3198	4682	3781	64.68	48.87	66.18	51.79	48.68	53.01	0.259552	0.015922	0.0323049
CMG041C	NC_010133.1	109719	112397	-	unknown permease	2023	1669	1755	1660	2163	1631	27.07	20.14	21.74	21.97	18.37	18.68	0.259156	0.00445971	0.0103507
CMG044C	NC_010133.1	119414	123292	-	pre-mRNA splicing factor ATP-dependent RNA helicase PRP22	2364	1988	2116	2017	2812	1704	21.14	16.04	17.53	17.86	15.98	13.05	0.258451	0.0121694	0.0254273
CMK248C	NC_010137.1	679935	681098	-	similar to phosphate/phosphoenolpyruvate translocator protein	964	906	815	860	1116	725	34.53	29.14	26.91	30.28	25.27	22.16	0.257652	0.0227376	0.0440099
CMK224C	NC_010137.1	616295	617032	-	hypothetical protein, conserved	263	291	308	240	352	276	17.82	17.61	19.12	15.85	15	15.91	0.257367	0.052197	0.0914625
CMC151C	NC_010129.1	360960	362105	+	probable V-type ATPase V1 subunit C	453	460	527	437	527	468	16.55	15.09	17.75	15.69	12.18	14.6	0.256412	0.0335515	0.0622863
CMC024C	NC_010129.1	59091	60746	+	ribosomal large subunit pseudouridine synthase D	1621	1462	1586	1280	1943	1477	37.59	30.51	33.98	29.28	28.55	29.28	0.25629	0.00306293	0.00740363
CMD165C	NC_010130.1	440864	441286	-	hypothetical protein	1283	1220	1305	1027	1807	1057	254.54	211.33	231.62	192.04	220.5	175.79	0.256161	0.0115195	0.0242567
CMM298C	NC_010139.1	753111	755456	-	hypothetical protein, conserved	3385	2692	3175	2506	3927	2888	52.53	37.65	45.59	38.43	38.67	38.34	0.256096	0.00866782	0.0187599
CMG190C	NC_010133.1	494860	496554	+	unknown zinc finger protein	825	624	825	738	903	626	18.61	12.67	17.2	16.42	12.91	12.07	0.256086	0.0337492	0.062633
CMK052T	NC_010137.1	150934	152279	+	hypothetical transcript	1520	1464	1470	1185	1776	1507	45.31	39.23	40.44	34.78	33.51	38.37	0.255496	0.00747072	0.0164768
CMM197C	NC_010139.1	491771	492994	+	hypothetical protein	940	860	886	891	1051	736	31.57	25.95	27.44	29.43	22.33	21.1	0.255192	0.0212445	0.0415535
CMM109C	NC_010139.1	251107	251424	+	Sm protein E	21.89	39.92	23.8	30.86	34.48	20.87	11.47	17.41	10.63	14.26	10.62	8.89	0.255067	0.387532	0.490706
CMP135C	NC_010142.1	338402	339367	+	hypothetical protein	76	33	42	45	78	31	3.49	1.36	1.77	2.02	2.26	1.21	0.254704	0.39869	0.502634
CMA133C	NC_010127.1	380878	381672	+	similar to syntaxin 6	354	327	412	276	417	397	21.43	17.7	22.88	16.32	15.89	20.46	0.25305	0.0808341	0.133594
CMT142T	NC_010146.1	382978	384620	-	hypothetical transcript	2273	2262	2453	2042	2893	2079	53.21	47.65	53.05	47.14	42.91	41.6	0.252967	0.00362956	0.008589
CMS083C	NC_010145.1	214081	215532	+	similar to histone acetyltransferase%3B Hat1p	172	168	227	159	221	186	4.67	4.1	5.69	4.25	3.8	4.32	0.252496	0.114562	0.179908
CMQ143T	NC_010143.1	338359	340015	-	hypothetical transcript	434.12	379.92	324.16	340.53	497.89	309.37	10.06	7.92	6.94	7.78	7.31	6.13	0.252397	0.0673219	0.113611
CMQ074C	NC_010143.1	169363	169908	-	small GTP-binding protein Arf1	2607	2379	2916	2256	3309	2366	295.23	238.68	300.03	246.1	233.86	226.78	0.252369	0.00610854	0.0137831
CMT427C	NC_010146.1	1053245	1054681	-	RuvB-like DNA/RNA helicase reptin	593	569	761	558	686	656	16.31	14.07	19.33	15.12	11.95	15.42	0.252097	0.0579486	0.100175
CMT086C	NC_010146.1	222714	223370	+	probable isopentenyl diphosphate isomerase	279	246	257	257	325	201	22.76	17.88	19.16	20.36	16.64	13.93	0.252041	0.0850884	0.139448
CMT222C	NC_010146.1	559301	561580	+	unknown ring-finger protein	7554	6420	6787	5993	8961	5947	153.71	117.62	127.67	120.36	115.59	103.46	0.251973	0.0119131	0.024956
CMR361C	NC_010144.1	873751	874266	-	hypothetical protein	317	273	350	275	350	308	40.1	30.53	40.13	33.4	27.57	32.93	0.251871	0.0607318	0.104256
CMO178C	NC_010141.1	453592	455394	-	similar to bacterial putative methyl transferase	2411	2251	2792	2137	2823	2440	50.58	42.52	54.15	44.24	37.54	43.77	0.251513	0.0131763	0.0272601
CMS049C	NC_010145.1	124531	124977	+	hypothetical protein	247	226	271	244	302	197	42.75	34.3	42.15	40.06	32.29	28.66	0.251446	0.0876045	0.143035
CMC183C	NC_010129.1	464223	465851	-	hypothetical protein, conserved	2366	2187	2250	1910	2843	2077	55.95	46.54	49.16	44.54	42.6	41.98	0.251291	0.00294583	0.00714679
CMD162C	NC_010130.1	430299	430634	-	similar to DnaJ protein	89	88	63	71	111	61	36.82	30.74	22.53	26.4	27.35	20.7	0.251132	0.239795	0.336626
CMD075T	NC_010130.1	184028	186777	-	hypothetical transcript	3708	3619	3710	2889	4618	3591	48.21	42.42	44.65	37.14	38.11	39.95	0.250848	0.0118075	0.0247935
CMO214C	NC_010141.1	553176	556838	+	hypothetical protein, conserved	3735	2896	3280	2826	4183	2927	35.53	24.85	28.9	26.61	25.27	23.83	0.250743	0.0130478	0.0270042
CMO278C	NC_010141.1	708765	709955	+	similar to nuclear receptor binding factor-like protein	703	644	721	637	784	632	24.45	20.11	23.12	21.78	17.24	18.76	0.250606	0.0155785	0.031642
CMK019C	NC_010137.1	49222	51681	-	similar to low affinity potassium transport%3B Trk2p	5361	4628	5015	4564	6189	4242	78.88	61.38	68.29	66.38	57.79	53.4	0.249931	0.011887	0.0249196
CMQ352C	NC_010143.1	911743	915849	-	hypothetical protein	1959	1733	1701	1590	2246	1566	16.48	13.16	13.26	13.25	12.01	11.28	0.249778	0.00445834	0.0103507
CMV144C	NC_004799.1	92477	92896	-	photosystem I subunit II	25897	33263	33431	23224	32373	35995	5233.34	5865.34	6040.03	4419.44	4021.39	6095.09	0.249449	0.128453	0.198321
CMR290C	NC_010144.1	698334	699140	-	hypothetical protein	1086	943	1091	913	1285	921	64.29	49.93	59.28	52.8	47.91	46.42	0.249336	0.00525757	0.0120013
CMT134C	NC_010146.1	361576	364743	+	MYB-related protein	1983	1681	1734	1603	2511	1355	22.07	16.88	17.88	17.65	17.75	12.91	0.249225	0.0240258	0.0462512
CMG213C	NC_010133.1	565976	568069	+	probable proline dehydrogenase	1085	916	998	978	1225	786	19.15	14.57	16.29	17.05	13.71	11.87	0.249036	0.024303	0.0467054
CMA011C	NC_010127.1	31936	33372	+	probable aminoacylase I	1548	1351	1534	1319	1776	1322	42.58	33.42	38.95	35.74	30.93	31.07	0.248903	0.00438124	0.0101852
CMJ199C	NC_010136.1	537545	538459	-	similar to UMP/CMP kinase	383	382	372	315	449	371	18.93	16.92	16.91	15.25	14	15.63	0.248736	0.0363516	0.0668723
CMH032C	NC_010134.1	91997	94300	+	similar to protein phosphatase 2C	295	263	312	271	309	278	4.67	3.75	4.57	4.24	3.1	3.77	0.248253	0.0726915	0.12166
CMS465T	NC_010145.1	1167024	1169144	+	hypothetical transcript	3273	3219	3672	2721	4223	3242	56.93	50.44	59.08	46.75	46.59	48.23	0.248094	0.0126749	0.0263283
CMS114C	NC_010145.1	288858	292385	+	RNA polymerase I second largest subunit	2077	2043	2402	2082	2491	1883	20.57	18.25	22.04	20.41	15.67	15.97	0.247598	0.0163022	0.032982
CML203C	NC_010138.1	512542	513720	-	hypothetical protein	163	134	112	103	204	110	5.74	4.24	3.64	3.57	4.54	3.31	0.24756	0.209781	0.300967
CMW026C	NC_000887.3	15090	15482	-	ATP synthase F0 subunit 8	44	49	44	43	69	27	10.67	10.3	9.48	9.73	10.22	5.46	0.247387	0.364938	0.468934
CMM221C	NC_010139.1	546173	547093	-	hypothetical protein	74	53	44	64	63	42	3.63	2.33	1.98	3.07	1.95	1.75	0.247304	0.317666	0.42037
CMO232C	NC_010141.1	603658	604650	-	hypothetical protein	1768	1787	1854	1449	2184	1772	78.1	70.78	75.37	62.78	60.92	66.75	0.247212	0.00575471	0.0130521
CMR224C	NC_010144.1	553520	558979	+	RNA polymerase II largest subunit	5859	5087	5287	5207	6694	4279	36.47	28.58	30.51	32.11	26.48	22.81	0.247066	0.0275937	0.0522688
CMQ165C	NC_010143.1	401676	402398	-	cytochrome b6/f complex iron-sulfur subunit precursor	486.94	412.63	493.27	391.04	564.15	433.64	34.06	25.76	31.6	26.65	24.81	25.8	0.246824	0.0229946	0.0444714
CMQ056C	NC_010143.1	123308	123610	-	RNA polymerase I, II, III common subunit	36	46	48	41	53	36	23.83	24.95	26.67	23.47	20.38	19.21	0.246701	0.286663	0.388061
CMP052C	NC_010142.1	135191	138550	+	DNA mismatch repair protein MutS, chloroplast precursor	1911	1762	1655	1671	2303	1371	19.95	16.6	16.01	17.27	15.27	12.25	0.246696	0.0201018	0.0397208
CMS309C	NC_010145.1	799318	799749	+	similar to microsomal glutathione S-transferase	149	109	185	98	171	171	28.02	17.93	31.19	17.42	19.82	26.99	0.246514	0.267723	0.367324
CMP284C	NC_010142.1	708263	709732	-	similar to chloroplast outer membrane protein Toc34	1663	1708	1724	1437	2118	1544	44.5	41.1	42.59	37.88	35.89	35.3	0.245816	0.00346677	0.00824848
CMI148C	NC_010135.1	405116	406738	+	probable trigger factor	512	578	475	476	605	475	12.16	12.35	10.42	11.15	9.1	9.64	0.245488	0.0454724	0.0813053
CMN283C	NC_010140.1	702544	703191	+	hypothetical protein	29	7	23	6	36	19	2.42	0.52	1.75	0.49	1.88	1.35	0.245161	0.643056	0.735865
CMI152C	NC_010135.1	417545	418528	-	hypothetical protein, conserved	2387	2237	2218	1863	3027	2000	106.75	89.7	91.28	81.71	85.47	76.28	0.244958	0.00628362	0.0141377
CMN033C	NC_010140.1	80286	80711	-	thioredoxin-like U5 snRNP compornent dim1	116	103	135	97.79	155	102	22.6	17.53	23.55	17.97	18.59	16.67	0.244837	0.147788	0.222781
CMO300C	NC_010141.1	754569	755075	+	cyclophilin	1469	1671	1702	1144	2167	1589	192.6	193.5	202.08	143.82	176.77	175.98	0.244822	0.0349831	0.0646481
CMT591C	NC_010146.1	1498888	1499508	+	hypothetical protein, conserved	346	371	327	305	460	285	31.04	29.61	26.77	26.52	25.86	21.7	0.244686	0.063511	0.108306
CMI101C	NC_010135.1	293395	294174	-	hypothetical protein, conserved	231	193	198	147	300	184	14.39	10.74	11.31	8.94	11.76	9.75	0.244507	0.133569	0.204716
CML186C	NC_010138.1	468502	469329	-	hypothetical protein	920	858	860	715	1041	868	52.45	43.76	45.01	39.85	37.39	42.14	0.244329	0.0133733	0.0276376
CME010C	NC_010131.1	25588	26706	-	probable methyltransferase Cyt19	2112	1705	2088	1668	2624	1637	79.61	57.69	72.52	61.77	62.52	52.66	0.243841	0.0123513	0.025722
CMK205C	NC_010137.1	559019	560155	-	RNA lariat debranching enzyme	1068	998	1039	945	1307	847	39.43	33.08	35.35	34.28	30.5	26.69	0.242876	0.0108333	0.0229909
CMS009C	NC_010145.1	19107	20369	+	hypothetical protein	1444	1449	1612	1127	1811	1551	46.61	42.03	48	35.79	36.99	42.75	0.24247	0.0222722	0.0432418
CMF039C	NC_010132.1	99685	100629	+	hypothetical protein, conserved	1693	1757	1782	1459	2131	1625	80.03	74.43	77.48	67.59	63.57	65.49	0.242336	0.00456207	0.010571
CMA116C	NC_010127.1	342395	344518	+	hypothetical protein	491	400	412	376	551	373	8.53	6.26	6.62	6.45	6.07	5.54	0.241945	0.0361066	0.0665078
CMI184C	NC_010135.1	505097	505687	+	box H/ACA snoRNP component GAR1	58	37	35	24	67	41	5.68	3.22	3.12	2.27	4.1	3.4	0.2419	0.402798	0.506494
CMC063C	NC_010129.1	145310	146014	-	probable ribosome biogenesis protein NEP1	115	95	90	88	125	86	8.37	6.17	6	6.23	5.72	5.32	0.241817	0.166262	0.24726
CMN192C	NC_010140.1	473635	476343	-	mutS family DNA mismatch repair protein MSH5	315	239	252	245	308	243	4.16	2.85	3.08	3.2	2.58	2.75	0.241629	0.0859904	0.140601
CMK037C	NC_010137.1	101384	106207	-	RNA polymerase I largest subunit	1330	1136	1233	1171	1483	1010	9.43	7.27	8.1	8.23	6.68	6.13	0.24127	0.0154491	0.0314016
CMN324C	NC_010140.1	801991	803118	-	developmentally regulated GTP binding protein	1098	1035	1294	935	1317	1136	40.96	34.66	44.48	34.27	31.06	36.16	0.240629	0.0206868	0.0406927
CMP136C	NC_010142.1	340962	342008	+	hypothetical protein, conserved	793	697	738	591	907	718	32.63	25.73	27.96	23.87	23.57	25.2	0.240128	0.0163314	0.0330294
CMJ066C	NC_010136.1	201401	202966	+	phenylalanine hydroxylase	1423	1444	1348	1164	1685	1340	35.27	32.21	30.87	28.45	26.46	28.39	0.240073	0.00889547	0.019216
CMN031C	NC_010140.1	77557	78210	-	similar to glucosamine-phosphate N-acetyltransferase	324.1	379.62	329.55	289.99	401	334.26	26.64	27.8	24.75	23.15	20.68	23.34	0.239585	0.0752944	0.125498
CMP090C	NC_010142.1	220019	221686	-	cyclin G associated kinase	1163	989	1176	949	1393	970	26.74	20.47	24.98	21.52	20.3	19.06	0.239584	0.0079185	0.0173164
CMD155C	NC_010130.1	409353	409673	-	hypothetical protein	19	20	19	22	16	19	9.54	8.38	8.15	9.78	4.74	7.77	0.239233	0.477567	0.583172
CMH229C	NC_010134.1	584534	586711	-	probable sulfate permease	1051.56	1007.49	902.52	863.43	1287.21	812.15	17.75	15.32	14.09	14.4	13.78	11.72	0.238869	0.0214707	0.0419439
CMS283C	NC_010145.1	716934	717674	-	hypothetical protein	909	1033	905	804	1169	864	61.2	62.11	55.83	52.77	49.5	49.49	0.238727	0.0221294	0.0430185
CMS219C	NC_010145.1	565120	567048	+	similar to dsRNA-specific ribonuclease	1932	1926	2134	1672	2473	1817	37.47	33.64	38.27	32.02	30.41	30.14	0.238588	0.00674101	0.0150486
CML205C	NC_010138.1	515630	517705	+	dnaK-type molecular chaperone, mitochondrial precursor	11551	9719	11168	8862	14222	9374	205.91	156.07	184.13	156.02	160.79	142.91	0.238416	0.0186595	0.0373256
CMP294C	NC_010142.1	735367	736845	+	26S proteasome ATP-dependent regulatory subunit	4645	4231	4303	3544	5766	3887	123.36	101.07	105.52	92.75	96.98	88.2	0.237765	0.0147425	0.0300729
CMM300C	NC_010139.1	761139	761945	-	hypothetical protein, conserved	406	399	397	348	551	308	24.04	21.13	21.57	20.13	20.55	15.52	0.237309	0.0657907	0.111491
CMP015C	NC_010142.1	31778	35803	+	similar to Raf/ATN-like protein kinase, with ankyrin repeats	4691	4032	4479	3709	5767	3716	40.32	31.27	35.67	31.56	31.49	27.34	0.237305	0.0160152	0.0324591
CMS097C	NC_010145.1	247326	248912	-	hypothetical protein, conserved	2452	2290	2624	1926	3131	2292	59.82	50.27	59.14	46.33	48.39	47.79	0.237222	0.00944121	0.0203022
CMT013T	NC_010146.1	37493	38983	-	hypothetical transcript	1120	1140	1118	1131	1395	823	29.46	26.97	27.15	29.31	23.24	18.49	0.236767	0.0544593	0.0949526
CMS498C	NC_010145.1	1259754	1260470	+	similar to thiamine phosphate pyrophosphorylase	1854	1963	1874	1462	2495	1750	131.38	124.16	121.61	100.91	111.14	105.46	0.236652	0.011826	0.0248101
CMP091C	NC_010142.1	221899	223020	+	mRNA (guanine-7-)methyltransferase	227	237	240	182	299	221	8.53	7.99	8.31	6.72	7.1	7.08	0.236222	0.0809542	0.133753
CMH275C	NC_010134.1	713364	714380	-	mitochondrial ribosomal protein L46	2329	2578	2818	2078	3097	2486	99.62	98.9	110.96	87.21	83.66	90.7	0.235823	0.0207588	0.0407918
CMT080C	NC_010146.1	205768	206802	-	hypothetical protein, conserved	404	307	403	301	451	350	16.88	11.51	15.5	12.34	11.9	12.47	0.23543	0.0637217	0.108607
CMH005C	NC_010134.1	12629	14008	+	hypothetical protein, conserved	1315	1113	1420	1150	1450	1175	38.01	28.93	37.89	32.74	26.53	29.01	0.235296	0.0187786	0.0374977
CMG199C	NC_010133.1	516813	518660	+	hypothetical protein	1469	1253	1336	1082	1750	1214	29.95	23	25.18	21.77	22.62	21.16	0.235253	0.00938607	0.0201989
CMO196C	NC_010141.1	496177	501330	-	probable microtubule organization 1 protein	1887	1727	1600	1732	2157	1272	12.48	10.31	9.81	11.35	9.07	7.2	0.234865	0.0531041	0.0927892
CMK047C	NC_010137.1	136941	138443	-	hypothetical protein	2129	1810	2468	1836	2513	1960	55.45	42.41	59.36	47.13	41.45	43.62	0.234848	0.0215849	0.0421381
CML007C	NC_010138.1	15676	16806	+	dTDP-glucose 4,6-dehydratase	109.67	129.77	103.29	113.76	98.9	118.39	4.08	4.33	3.54	4.16	2.32	3.76	0.234505	0.281998	0.383083
CMS420C	NC_010145.1	1046915	1049851	+	hypothetical protein, conserved	1892	1728	1838	1573	2192	1630	22.88	18.84	20.58	18.81	16.83	16.87	0.23417	0.00421067	0.00983703
CMC102C	NC_010129.1	236373	239072	-	anaphase-promoting complex subunit 2	2777	2476	2708	2459	3330	2100	36.84	29.61	33.26	32.26	28.04	23.84	0.234039	0.0180318	0.0361591
CMM310C	NC_010139.1	786995	787909	-	hypothetical protein, conserved	1709	1643	1713	1385	2170	1491	84.49	72.76	77.86	67.06	67.68	62.82	0.233988	0.00494308	0.0113749
CME063C	NC_010131.1	180264	180662	+	similar to splicing factor 3b subunit 4	20	19	12	11	25	15	4.65	3.83	2.48	2.39	3.55	2.91	0.23382	0.542478	0.643067
CMM309C	NC_010139.1	784682	786283	+	similar to WD-repeat protein aladin	1829	1883	2160	1617	2137	1998	44.12	40.87	48.14	38.46	32.66	41.19	0.23361	0.0315884	0.0589312
CMP159C	NC_010142.1	398687	398995	-	U6 snRNA-associated Sm-like protein LSm5	134	139	160	128	148	147	80.4	68.8	81.11	66.97	51.86	71.36	0.23296	0.170351	0.252569
CML010C	NC_010138.1	21347	22687	+	similar to DNA topoisomerase VI subunit A	127.78	90.88	42.33	101.75	76.96	70.96	3.83	2.45	1.17	3	1.46	1.82	0.232722	0.508287	0.610957
CMP229C	NC_010142.1	578876	579856	-	probable alpha-soluble NSF attachment protein	1293	1203	1370	1005	1595	1233	58.07	48.44	56.62	44.26	45.22	47.22	0.232402	0.0122798	0.0256013
CMK228C	NC_010137.1	623603	625960	-	mitochondrial translation initiation factor IF-2	889	791	885	739	1026	766	13.72	11	12.64	11.27	10.04	10.11	0.232303	0.0129051	0.0267478
CMA100T	NC_010127.1	306375	307937	-	hypothetical transcript	1974	2033	1933	1661	2551	1703	49.05	45.45	44.36	40.68	40.15	36.16	0.231554	0.010871	0.0230536
CMT115C	NC_010146.1	305991	309590	-	similar to transcriptional coactivator p100	560	456	510	441	570	484	5.43	3.99	4.58	4.23	3.51	4.02	0.231291	0.0390215	0.0710471
CMM075T	NC_010139.1	169794	172136	+	hypothetical transcript	1554	1148	1369	1274	1769	992	24.15	16.08	19.69	19.57	17.44	13.19	0.231083	0.0618944	0.105868
CMQ441C	NC_010143.1	1143834	1145129	+	probable lipoic acid synthase, mitochondrial precursor	359	369	388	362	440	296	11.22	10.36	11.19	11.13	8.7	7.9	0.230411	0.0810068	0.133801
CMV104C	NC_004799.1	65146	65520	+	ribosomal protein L12	13608	16390	15626	11620	18674	15008	3805.86	3949.15	3855.59	3003.94	3170.25	3487.25	0.230281	0.0594103	0.102421
CMM318C	NC_010139.1	812244	814202	-	glutamyl-tRNA amidotransferase subunit A	841	828	914	749	1033	765	16.02	14.21	16.1	14.09	12.48	12.46	0.23022	0.0159671	0.0323848
CML093C	NC_010138.1	207408	210011	-	hypothetical protein, conserved	1560	1434	1361	1357	1739	1191	21.54	17.85	17.4	18.53	15.24	14.07	0.229942	0.0211673	0.0414511
CMF147C	NC_010132.1	411053	411940	+	hypothetical protein	238	262	289	229	359	200	12.27	12.1	13.7	11.56	11.67	8.79	0.229811	0.133256	0.204402
CMN084C	NC_010140.1	211528	212511	+	ADP/ATP translocase	1005	995	1068	1010	1144	842	44.95	39.9	43.95	44.3	32.3	32.11	0.229239	0.0384285	0.0701023
CMA054C	NC_010127.1	167569	168504	-	hypothetical protein	1070	929	981	900	1128	888	51.25	39.87	43.22	42.24	34.1	36.26	0.228681	0.0178158	0.0357513
CMD127C	NC_010130.1	329141	329803	+	hypothetical protein, conserved	1095	1068	1191	899	1371	1044	88	76.48	87.49	70.19	69.15	71.27	0.22851	0.0116876	0.0245924
CMQ161C	NC_010143.1	390721	392484	+	hypothetical protein	2473	2206	2633	2006	3158	2094	53.23	42.75	52.38	42.6	43.09	38.53	0.228405	0.0122543	0.0255577
CMI032C	NC_010135.1	98681	99550	-	hypothetical protein	923	632	817	629	998	716	49	30.04	39.85	32.67	33.4	32.38	0.228252	0.0515991	0.0905217
CMK189C	NC_010137.1	524368	525744	-	hypothetical protein, conserved	1286	1270	1225	1122	1439	1145	37.27	33.09	32.77	32.02	26.4	28.35	0.22812	0.0137015	0.0282465
CMN191T	NC_010140.1	473166	475690	+	hypothetical transcript	4224	4035	4850	3514	5120	4246	60.37	51.98	64.15	49.65	46.44	51.92	0.2281	0.0300614	0.0563975
CMJ223C	NC_010136.1	606237	607151	-	similar to actin-related protein	681	656	721	618	746	643	33.67	29.05	32.77	29.92	23.27	27.09	0.227917	0.035111	0.0648423
CML331T	NC_010138.1	834438	836611	+	hypothetical transcript	2770	2797	2865	2168	3337	2806	46.85	42.62	44.83	36.22	35.8	40.59	0.227735	0.0225999	0.0437734
CMG215C	NC_010133.1	571437	571640	-	cytochrome c reductase hinge protein	1	8	1	0	5	5	11.57	61.13	8.14	0	30.91	43.62	0.227667	1	1
CMJ173C	NC_010136.1	476473	478179	+	glycerol kinase	1206	1173	1210	988	1350	1175	26.98	23.62	25.02	21.8	19.14	22.47	0.226472	0.0170505	0.0343368
CMP061C	NC_010142.1	158019	159029	-	hypothetical protein	828	735	778	611	893	790	35.7	28.42	30.88	25.84	24.31	29.05	0.225977	0.0351341	0.0648638
CMV078C	NC_004799.1	50618	51211	+	ORF197	1458	1334	925	1137	1631	925	141.38	114.93	81.74	106.66	98.98	76.06	0.225799	0.141888	0.214914
CMV122C	NC_004799.1	78711	80420	-	acetohydroxyacid synthase large subunit	12961	12985	14072	10839	16029	12497	289.38	260.95	290.34	238.72	226.8	238.51	0.224512	0.0267529	0.0509652
CMO195T	NC_010141.1	496230	498216	+	hypothetical transcript	1558	1446	1569	1213	1982	1339	29.2	24.41	27.2	22.45	23.56	21.46	0.224398	0.0105466	0.0224243
CML074C	NC_010138.1	165362	167023	+	similar to trithorax protein ash2	1024	859	1051	812	1111	941	23.65	17.85	22.42	18.49	16.26	18.57	0.224116	0.0258826	0.0494899
CMS176C	NC_010145.1	463211	464905	+	hypothetical protein	2484	2356	2286	2013	2793	2180	56.04	47.84	47.66	44.8	39.93	42.04	0.223602	0.0111497	0.0235655
CMO035T	NC_010141.1	84973	86920	-	hypothetical transcript	1370	1187	1424	1192	1584	1123	26.27	20.5	25.25	22.57	19.26	18.42	0.223579	0.0167575	0.0338067
CMD005C	NC_010130.1	14440	20172	-	similar to Trithorax protein	9027	8041	8123	7569	10459	6764	53.39	42.93	44.53	44.35	39.31	34.26	0.22305	0.0350052	0.0646679
CMM070C	NC_010139.1	152755	154044	-	probable mRNA-decapping enzyme complex component DCP1	1517	1451	1387	1325	1851	1123	47.68	40.99	40.22	40.99	36.82	30.14	0.222849	0.0297837	0.0559319
CMG101T	NC_010133.1	256708	259128	-	hypothetical transcript	1253	1424	1256	1279	1533	1036	18.77	19.23	17.41	18.94	14.57	13.28	0.222198	0.0610147	0.104678
CMC049C	NC_010129.1	113231	114313	-	similar to dTDP-4-dehydrorhamnose reductase	727	605	678	555	913	528	28.6	21.36	24.57	21.44	22.7	17.72	0.221936	0.0516412	0.0905675
CMM179C	NC_010139.1	443373	445733	+	probable sulfur deprivation response regulator sac1	3378	2916	3380	2685	3899	2903	52.05	40.49	48.19	40.88	38.12	38.26	0.221674	0.0171115	0.0344354
CMI105C	NC_010135.1	301638	302987	+	hypothetical protein	682	456	564	560	684	416	20.26	12.18	15.46	16.38	12.86	10.55	0.221512	0.131851	0.202466
CMR076C	NC_010144.1	201372	202325	-	probable phosphotyrosyl phosphatase activator protein	702	688	707	614	716	697	32.75	28.77	30.34	28.08	21.08	27.73	0.221482	0.0598606	0.10301
CMG035C	NC_010133.1	90615	92084	+	probable Ran GTPase activating protein	417	332	432	379	432	333	11.16	7.99	10.67	9.99	7.32	7.61	0.220587	0.101565	0.162694
CMR240C	NC_010144.1	595029	596702	+	amidophoribosyltransferase	1184	1092	1161	1012	1490	891	27.11	22.5	24.56	22.85	21.62	17.44	0.220091	0.0260074	0.0496783
CMT057C	NC_010146.1	149071	149685	-	hypothetical protein, conserved	313	358	358	278	391	337	28.56	29.05	29.8	24.57	22.35	26.09	0.219776	0.0996188	0.160092
CMR087C	NC_010144.1	240885	242162	+	hypothetical protein, conserved	452	434	439	414	512	366	14.38	12.4	12.88	12.96	10.3	9.94	0.21865	0.0616948	0.105622
CMF083C	NC_010132.1	222782	225967	-	adaptor-related protein complex 1, gamma subunit	3073	2866	3427	2386	3639	3124	34	28.6	35.11	26.12	25.56	29.58	0.218626	0.0398304	0.072242
CML086C	NC_010138.1	195979	198108	-	probable signal recognition particle targeting component SRP68	1208	1103	1187	1037	1413	974	20.91	17.2	19.01	17.73	15.52	14.42	0.218547	0.0145392	0.0297545
CMT415C	NC_010146.1	1026292	1028595	+	similar to psbB mRNA maturation factor Mbb1	2545	2089	2323	1807	2922	2116	40.31	29.81	34.04	28.28	29.36	28.67	0.218471	0.0171327	0.0344658
CMQ091C	NC_010143.1	209152	209940	-	hypothetical protein	800	871	945	664	1077	833	48.97	47.67	53.07	39.69	41.51	43.41	0.218021	0.0452082	0.0808591
CMK029C	NC_010137.1	74895	77051	+	similar to GTPase activating protein	3847	3270	3756	2951	4374	3314	65.65	50.27	59.29	49.75	47.35	48.37	0.218	0.0226381	0.0438323
CMD061C	NC_010130.1	156389	157510	-	hypothetical protein, conserved	2511	2577	2688	2148	3321	2199	94.32	86.89	93.04	79.27	78.85	70.49	0.217248	0.0170693	0.0343626
CMR372C	NC_010144.1	894517	895590	+	hypothetical protein, conserved	786	668	811	607	932	681	31.26	23.84	29.71	23.71	23.43	23.11	0.216942	0.0291755	0.0549352
CMJ183C	NC_010136.1	498701	498874	-	mitochondrial ribosomal protein L33, precursor	2	0	1	0	2	1	0	0	29.26	0	0	0	0.216877	1	1
CMT625C	NC_010146.1	1588931	1591897	+	ppGpp synthetase/hydrolase Rel	3492	2840	3460	2731	3976	2865	41.76	30.62	38.31	32.3	30.19	29.32	0.216599	0.0259579	0.0496004
CMT018C	NC_010146.1	45808	48348	-	probable N-terminal acetyltransferase	1766	1347	1721	1266	1945	1511	25.06	17.23	22.61	17.76	17.52	18.35	0.216336	0.0280865	0.0530606
CMN344C	NC_010140.1	426874	428148	-	MYB-related protein	1060	1025	930	810	1277	882	33.81	29.38	27.36	25.42	25.77	24.02	0.216275	0.0262932	0.0501736
CMA036C	NC_010127.1	107389	108162	+	similar to tubulin folding cofactor B	335	300	348	272	409	283	21.11	16.89	20.11	16.73	16.22	15.17	0.216237	0.0728781	0.121936
CMQ285C	NC_010143.1	737809	738660	+	probable eukaryotic translation initiation factor eIF-3 subunit J	438	423	427	327	509	424	23.96	20.71	21.45	17.49	17.55	19.76	0.216103	0.0667032	0.112768
CMP158C	NC_010142.1	393861	394910	-	similar to dehydrogenase	113	130	127	110	153	100	4.63	4.78	4.79	4.43	3.96	3.5	0.216077	0.194636	0.282523
CMH265C	NC_010134.1	691408	692160	+	hypothetical protein	457	401	456	366	552	371	30.02	23.53	27.46	23.45	22.81	20.74	0.215549	0.0492987	0.0869501
CMN018C	NC_010140.1	41334	42584	-	hypothetical protein, conserved	577	579	663	472	761	554	18.85	17	19.98	15.17	15.73	15.45	0.215322	0.0422038	0.0760708
CMQ012C	NC_010143.1	26270	27241	-	hypothetical protein, conserved	261	239	231	226	295	193	11.87	9.74	9.67	10.08	8.47	7.48	0.215022	0.12763	0.19748
CMP057C	NC_010142.1	150579	152891	+	hypothetical protein, conserved	6359.62	5702.99	6589.59	5567.58	7508.16	5117.36	100.28	81.03	96.14	86.75	75.11	69.02	0.215018	0.0340668	0.063181
CMT052C	NC_010146.1	135866	136327	-	similar to 26S proteasome non-ATPase regulatory subunit 9	34	25	22	26	31	22	5.45	3.52	3.18	3.97	3.08	2.97	0.214794	0.468938	0.573866
CMM196C	NC_010139.1	488037	489701	-	pyrophosphate--fructose-6-phosphate 1-phosphotransferase	1069	1014	1233	952	1270	999	24.63	21.03	26.25	21.63	18.54	19.68	0.214261	0.0267761	0.0509801
CMR136C	NC_010144.1	351139	351777	-	hypothetical protein, conserved	393	337	386	281	450	360	33.58	25.64	30.12	23.3	24.11	26.12	0.214125	0.0826843	0.136255
CML016C	NC_010138.1	29339	30595	-	probable DNA-(apurinic or apyrimidinic site) lyase	1780	1536	1926	1294	2176	1670	57.8	44.82	57.69	41.34	44.71	46.31	0.21406	0.0306329	0.0573558
CMT175C	NC_010146.1	452794	453759	-	similar to long chain fatty acid elongation enzyme Elo1p	3250	3345	3223	2760	3958	2884	149.06	137.52	136	124.1	114.59	112.78	0.213893	0.0248079	0.0475631
CMS456C	NC_010145.1	1133237	1133917	+	hypothetical protein	715	695	796	641	858	647	55	47.67	56.01	47.95	41.45	42.3	0.213441	0.033263	0.0617711
CMT056C	NC_010146.1	146499	148322	+	probable sodium-dependent transporter	9373	9390	8512	8083	11673	7067	194.01	175	162.87	165.12	153.17	125.06	0.213287	0.0607299	0.104256
CMK288C	NC_010137.1	788016	790466	+	probable potassium transporter	4348	3681	4350	3637	4765	3598	64.24	49.02	59.48	53.11	44.67	45.48	0.21322	0.0312604	0.0583767
CMR327C	NC_010144.1	793223	795091	+	hypothetical protein	19	8	5	14	11	6	0.38	0.14	0.09	0.28	0.14	0.1	0.212932	0.66742	0.758893
CMH161C	NC_010134.1	406326	407189	-	hypothetical protein	1	0	2	0	3	0	0.05	0	0.1	0	0.1	0	0.212855	1	1
CMH162C	NC_010134.1	408595	411393	+	hypothetical protein, conserved	911	788	838	729	1143	631	11.61	9.06	9.89	9.19	9.25	6.88	0.212641	0.0638639	0.108745
CMP049C	NC_010142.1	129286	132300	+	hypothetical protein	428	346	323	296	489	296	5.03	3.67	3.51	3.44	3.65	2.98	0.212273	0.126708	0.196268
CMM088C	NC_010139.1	200201	201211	-	probable purine phosphoribosyltransferase	887	896	801	683	1045	799	38.24	34.65	31.79	28.89	28.45	29.38	0.211656	0.0397396	0.0721003
CMW031C	NC_000887.3	19407	19673	-	50S ribosomal protein L20	0	1	1	2	0	0	0	1.08	1.11	2.27	0	0	0.211613	1	1
CMT036T	NC_010146.1	90222	91916	+	hypothetical transcript	873	938	969	755	1055	890	19.69	19.05	20.2	16.8	15.08	17.16	0.211328	0.0396748	0.0720056
CMH078C	NC_010134.1	203404	204357	-	hypothetical protein, conserved	838	866	1017	703	1100	855	39.1	36.21	43.65	32.15	32.39	34.01	0.211087	0.0478166	0.0847237
CMI260C	NC_010135.1	690177	690827	-	hypothetical protein	511	494	474	414	596	433	42.33	36.44	35.87	33.3	30.97	30.46	0.210909	0.0459425	0.0819917
CMK271C	NC_010137.1	741614	744562	-	hypothetical protein	1855	1583	1928	1720	2103	1373	22.33	17.18	21.49	20.48	16.07	14.14	0.210894	0.0509755	0.089566
CMJ061C	NC_010136.1	179120	182017	+	hypothetical protein	2293	2313	2610	1962	2841	2219	28.14	25.59	29.65	23.81	22.13	23.3	0.21054	0.021535	0.0420551
CMR266C	NC_010144.1	647257	647715	-	hypothetical protein	225	232	254	190	254	243	36.6	33.15	37.2	29.39	25.57	33.27	0.210342	0.160091	0.23923
CMN325C	NC_010140.1	803294	805885	+	ATP-binding cassette, sub-family B, member 10, mitochondrial precursor	2452	2082	2539	1989	2721	2139	34.04	26.05	32.62	27.3	23.97	25.4	0.210134	0.020844	0.0409027
CMF177C	NC_010132.1	494306	495784	+	similar to polymyositis-scleroderma overlap syndrome associated autoantigen	680	676	650	601	842	519	18.06	16.15	15.94	15.73	14.16	11.78	0.209788	0.0618694	0.105868
CMD031C	NC_010130.1	87010	88113	+	probable arginine methyltransferase	215	232	197	194	226	201	8.25	7.99	6.96	7.31	5.48	6.58	0.209605	0.175599	0.258996
CMT578C	NC_010146.1	1466944	1467780	+	similar to methylated-DNA--protein-cysteine methyltransferase	241	209	222	195	259	198	13.53	10.5	11.44	10.7	9.16	9.46	0.209581	0.109575	0.173517
CMQ338C	NC_010143.1	869658	870365	+	similar to ATP-dependent RNA helicase deaD	816	765	723	614	999	650	58.99	49.34	47.85	43.21	45.38	39.95	0.209165	0.0422094	0.0760708
CMS138C	NC_010145.1	355925	357754	-	hypothetical protein, conserved	767	746	809	612	908	737	15.82	13.85	15.42	12.45	11.87	12.99	0.208833	0.0358241	0.0660948
CMN086C	NC_010140.1	217635	219944	+	hypothetical protein, conserved	916	781	834	767	940	733	14.46	11.11	12.19	11.97	9.42	9.9	0.208405	0.0424421	0.0764173
CMS067C	NC_010145.1	170594	171535	+	hypothetical protein	973	884	1059	760	1137	933	46.2	37.61	46.24	35.36	34.07	37.76	0.208198	0.0376133	0.0687496
CMR435C	NC_010144.1	1072114	1079091	-	hypothetical protein, conserved	8278	7226	7091	6593	9530	5948	39.89	31.43	31.68	31.48	29.19	24.54	0.207398	0.0565903	0.0981556
CMM315C	NC_010139.1	797370	798173	+	hypothetical protein, conserved	1286	1272	1139	1115	1482	997	76.55	67.71	62.22	64.84	55.56	50.53	0.207227	0.0419336	0.0756456
CMR478C	NC_010144.1	1180805	1181563	-	similar to transcription factor IIA small subunit	677	670	772	601	839	617	43.94	38.85	45.93	38.05	34.26	34.07	0.206812	0.0411197	0.0743192
CME104C	NC_010131.1	290975	293746	-	similar to protein phosphatase 2A regulatory subunit B'	1326	1188	1253	1066	1598	1015	17.09	13.8	14.95	13.58	13.07	11.19	0.206049	0.0245711	0.0471699
CMC035C	NC_010129.1	84198	84908	+	hypothetical protein	358	262	344	236	370	326	25.71	16.79	22.62	16.5	16.7	19.9	0.205714	0.163958	0.244366
CME103C	NC_010131.1	286958	290884	+	hypothetical protein, conserved	1980	1912	1987	1672	2558	1529	17.48	15.23	16.25	14.61	14.34	11.55	0.205067	0.0280162	0.052963
CMB098C	NC_010128.1	285085	285438	+	hypothetical protein, conserved	195	202	202	194	245	143	66.21	58.54	59.93	60.09	50.05	40.09	0.20504	0.212146	0.303823
CMQ320C	NC_010143.1	826105	827106	+	hypothetical protein	2125	2139	2050	1721	2631	1810	92.73	83.7	82.34	73.67	72.5	67.36	0.20444	0.0212489	0.0415535
CMC091C	NC_010129.1	214550	215638	+	NADH dehydrogenase I alpha subcomplex 9	376	279	383	287	385	326	14.69	9.78	13.78	11.01	9.5	10.86	0.204157	0.135025	0.206439
CMM153C	NC_010139.1	353421	354833	+	similar to mitochondrial magnesium transporter Mrs2p	1232	1370	1575	1089	1662	1307	34.59	34.59	40.82	30.12	29.55	31.35	0.204102	0.0560066	0.097262
CMS013C	NC_010145.1	31164	33062	+	hypothetical protein	710	555	595	622	696	466	14.02	9.87	10.87	12.13	8.72	7.87	0.203866	0.13424	0.20558
CMI080C	NC_010135.1	232900	234417	-	hypothetical protein	141	84	99	69	148	101	3.63	1.94	2.35	1.75	2.41	2.22	0.203803	0.357843	0.462014
CMR086C	NC_010144.1	239707	240543	-	hypothetical protein	287	274	282	212	358	253	16.11	13.76	14.53	11.63	12.66	12.09	0.203568	0.117417	0.18363
CMO106C	NC_010141.1	272454	273119	-	hypothetical protein	442	402	409	355	455	395	35.26	28.58	29.83	27.52	22.78	26.77	0.203546	0.0831238	0.13686
CMM240C	NC_010139.1	597375	597647	-	40S ribosomal protein S25	163	275	308	196	283	244	196.79	259.94	299.61	194.7	192.37	232.05	0.203306	0.351858	0.456466
CMK275C	NC_010137.1	756284	759454	-	hypothetical protein, conserved	1844	1576	1654	1532	1880	1459	20.51	15.81	17.03	16.86	13.27	13.89	0.202956	0.0293562	0.0552217
CMN121C	NC_010140.1	311033	312256	-	hypothetical protein	916	993	992	779	1204	845	30.76	29.96	30.72	25.73	25.58	24.23	0.202885	0.0371905	0.0681506
CMB062C	NC_010128.1	158611	159411	-	isopentenyl-diphosphate delta isomerase	1028	1023	1175	844	1195	1068	61.53	54.76	64.54	49.35	45.05	54.43	0.202784	0.0535451	0.0934735
CMB050C	NC_010128.1	129890	130762	-	hypothetical protein	1632	1576	1487	1201	1888	1474	86.21	74.54	72.17	62.08	62.88	66.34	0.202764	0.0314723	0.0587337
CMA067C	NC_010127.1	211501	211866	-	mitochondrial ribosomal protein L32, precursor	55	58	46	32	72	52	16.65	15.07	12.24	8.91	13.18	13.04	0.202748	0.41629	0.520202
CMN257C	NC_010140.1	634370	635878	-	similar to DNMT1 associated protein 1	690	601	617	585	699	547	17.89	14.01	14.77	14.94	11.48	12.12	0.20258	0.0669827	0.113173
CMK110C	NC_010137.1	302857	305016	-	hypothetical protein	1593	1430	1580	1313	1943	1226	27.14	21.95	24.9	22.1	21	17.87	0.202477	0.0267787	0.0509801
CMT574C	NC_010146.1	1455053	1456408	+	hypothetical protein, conserved	1213	1128	1281	940	1517	1071	35.83	29.95	34.92	27.34	28.37	27.02	0.202007	0.0246388	0.0472709
CMH007C	NC_010134.1	21790	23715	+	hypothetical protein, conserved	681	663	892	717	886	553	13.23	11.6	16.03	13.75	10.92	9.19	0.201267	0.14307	0.216474
CMG174C	NC_010133.1	441479	443689	+	similar to glycogenin glucosyltransferase	73	42	18	48	53	27	1.21	0.63	0.28	0.79	0.56	0.38	0.201199	0.62468	0.719041
CML202C	NC_010138.1	509989	510573	+	similar to SR family splicing factor SC35	69	67	67	53	69	73	6.88	5.93	6.08	5.11	4.3	6.17	0.201049	0.33625	0.439709
CMI154C	NC_010135.1	419798	420349	+	hypothetical protein	315	290	276	237	349	267	34.94	28.51	27.83	25.34	24.17	25.07	0.200917	0.112149	0.176861
CMO073C	NC_010141.1	191094	193643	+	hypothetical protein	1389	1381	1398	1218	1721	1108	19.63	17.6	18.29	17.02	15.44	13.4	0.200465	0.032585	0.060631
CML257C	NC_010138.1	660994	663123	+	hypothetical protein	3302	2978	3190	2611	3868	2702	57.16	46.44	51.08	44.65	42.47	40.01	0.199831	0.0267193	0.0509353
CMK013C	NC_010137.1	31958	32920	-	hypothetical protein	3474	3343	4162	2749	4737	3240	160.01	138.02	176.36	124.13	137.72	127.24	0.199787	0.0689186	0.116098
CMG045C	NC_010133.1	123712	126249	+	hypothetical protein	1990	1771	2014	1565	2133	1839	28.28	22.68	26.49	21.99	19.24	22.36	0.198654	0.0275483	0.0522176
CMC096C	NC_010129.1	226421	228379	+	cytoplasmic aminopeptidase P	1795	1669	1686	1609	1966	1370	34.2	28.64	29.71	30.27	23.75	22.32	0.198417	0.0421287	0.0759736
CMP053C	NC_010142.1	140463	143285	+	coatomer protein complex, subunit gamma	3201	2716	3203	2557	3426	2760	40.43	30.93	37.45	31.94	27.47	29.83	0.198059	0.0363437	0.0668723
CMP354C	NC_010142.1	886997	888805	-	probable Na+-dependent inorganic phosphate cotransporter	713	481	614	459	611	646	14.9	9.05	11.86	9.47	8.09	11.54	0.197944	0.18431	0.269812
CMQ380C	NC_010143.1	983415	986789	-	similar to COPII coated vesicle component Sec24	1259	1123	1092	1107	1347	884	13.08	10.53	10.51	11.38	8.89	7.86	0.197776	0.0762866	0.12704
CMW061C	NC_000887.3	28740	29444	+	c1 cytochrome ABC transporter subunit	1979	3305	2343	2806	2856	1666	144.03	214.6	156.09	198.8	130.61	103.08	0.197755	0.341307	0.445528
CMQ177C	NC_010143.1	431312	432367	+	similar to ribosome biogenesis protein SSF1	804	693	745	625	889	649	32.7	25.29	27.91	24.96	22.85	22.52	0.197595	0.0395109	0.071754
CMG112T	NC_010133.1	287214	289071	+	hypothetical transcript	1448	1215	1261	1012	1692	1117	29.33	22.16	23.62	20.24	21.73	19.35	0.196904	0.0403253	0.0729762
CMG146C	NC_010133.1	365957	367660	+	GTP-binding protein of Obg family	1579	1337	1446	1243	1684	1265	35.4	26.98	29.96	27.49	23.93	24.24	0.196756	0.0252926	0.0484433
CMH009C	NC_010134.1	27096	28235	+	probable adenosine deaminase	267	315	359	224	356	327	9.82	10.41	12.17	8.1	8.28	10.27	0.19657	0.224667	0.317984
CMD181C	NC_010130.1	475642	477183	-	similar to RNA polymerase III transcription factor IIIB chain B''	1835	1839	1903	1493	2348	1578	46.34	41.78	44.39	37.16	37.56	34.05	0.196068	0.0221063	0.0429933
CMO229C	NC_010141.1	597500	598234	-	ribulose-5-phosphate 3-epimerase	315	316	338	283	363	284	21.48	19.24	21.11	18.81	15.56	16.47	0.195869	0.116764	0.182759
CMS040C	NC_010145.1	99704	101002	-	hypothetical protein	1146	1174	1158	971	1337	1039	35.71	32.88	33.29	29.78	26.36	27.65	0.195866	0.0287225	0.054154
CMI013C	NC_010135.1	36112	37398	+	hypothetical protein	246	233	252	209	252	236	7.76	6.6	7.33	6.48	5.03	6.35	0.195761	0.16825	0.249713
CMV056C	NC_004799.1	34347	35279	-	acetyl-CoA carboxylase carboxyltransferase alpha subunit	29741	29208	25774	23810	37114	21797	1430.94	1259.22	1140.43	1122.43	1126.78	893.98	0.195645	0.0999138	0.160495
CMM099C	NC_010139.1	228831	230756	-	hypothetical protein	311	253	257	215	370	216	6.04	4.43	4.62	4.12	4.56	3.59	0.19541	0.180251	0.265031
CML256C	NC_010138.1	659314	660435	-	hypothetical protein, conserved	1194	1299	1232	985	1426	1175	44.85	43.8	42.64	36.35	33.86	37.66	0.194843	0.0471082	0.0837299
CMJ029C	NC_010136.1	89499	90665	+	hypothetical protein	1741	1715	1792	1412	2162	1506	62.15	54.98	58.97	49.55	48.8	45.89	0.194221	0.0193179	0.0383334
CMG095C	NC_010133.1	248901	249443	-	similar to 6-pyruvoyl tetrahydrobiopterin synthase	362	338	447	254	468	388	41.43	34.26	46.47	27.99	33.42	37.58	0.1937	0.20666	0.297166
CMA081C	NC_010127.1	247586	250552	-	similar to AMP-activated protein kinase	4599	4223	4801	3939	5354	3795	55	45.54	53.16	46.59	40.65	38.84	0.193697	0.0463031	0.0825303
CMS172C	NC_010145.1	451402	454911	-	similar to ankyrin 1	2337	1967	2142	1936	2612	1656	23.28	17.67	19.76	19.08	16.52	14.12	0.193137	0.0527515	0.0922867
CMM056C	NC_010139.1	118514	119641	-	hypothetical protein	1253.86	1175.02	1456.94	1012.81	1618.23	1129.22	46.77	39.35	50.08	37.12	38.16	35.95	0.193007	0.0459384	0.0819917
CML096T	NC_010138.1	214521	216166	-	hypothetical transcript	3380	3288	3321	2599	4031	3014	78.95	69.12	71.67	59.87	59.66	60.17	0.192278	0.0430411	0.0773976
CMQ004C	NC_010143.1	11589	12884	+	similar to high-affinity iron permease	635.86	788.89	706.12	578.61	865.12	617.81	19.87	22.16	20.36	17.8	17.11	16.49	0.192127	0.100766	0.16155
CMQ314T	NC_010143.1	813464	815337	+	hypothetical transcript	758	797	831	614	978	715	15.2	14.39	15.41	12.16	12.44	12.26	0.191815	0.0573156	0.0992014
CMO369C	NC_010141.1	493189	494055	-	hypothetical protein	762	685	751	546	904	673	40.65	32.71	36.81	28.5	30.4	30.59	0.191103	0.0607505	0.104257
CMJ080C	NC_010136.1	235640	237292	-	similar to tRNA modification enzyme Trm5	1057	842	1007	815	1121	845	24.57	17.61	21.62	18.68	16.51	16.79	0.190969	0.0493066	0.0869501
CMA086C	NC_010127.1	265692	266930	+	hypothetical protein, conserved	1106	1065	1088	975	1242	901	36.58	31.64	33.18	31.72	25.98	25.44	0.1908	0.0429767	0.0773064
CMT264C	NC_010146.1	655684	656028	-	probable iron-sulfur cluster assembly protein IscA	36	55	69	54	44	52	13.44	17.43	22.39	18.26	9.83	15.97	0.190117	0.48622	0.59153
CML036C	NC_010138.1	81691	82878	-	6-phosphogluconate dehydrogenase	619.11	471.29	616	510.47	661.29	458.28	21.6	14.77	19.81	17.51	14.59	13.65	0.189832	0.108875	0.172648
CMN004C	NC_010140.1	13186	14421	+	similar to dTDP-4-dehydrorhamnose reductase	131.92	90.26	86	84.13	157.73	61.4	4.38	2.69	2.63	2.75	3.31	1.74	0.18974	0.457503	0.562158
CMA051T	NC_010127.1	147269	148978	-	hypothetical transcript	1553	1701	1583	1240	2117	1353	34.67	34.18	32.66	27.31	29.95	25.82	0.189397	0.0566499	0.098229
CMP069C	NC_010142.1	173389	174570	+	MYB-related protein	970	912	1013	801	1141	836	34.06	28.76	32.79	27.65	25.34	25.06	0.18918	0.0370952	0.0680638
CMT570C	NC_010146.1	1445038	1446625	-	hypothetical protein, conserved	7182	6549	6072	5468	8457	5259	221.24	181.32	172.58	165.79	164.87	138.36	0.189116	0.0801617	0.132637
CMJ167C	NC_010136.1	457817	458494	+	hypothetical protein, conserved	2762	2781	2836	2165	3356	2546	214	192.09	200.97	163.1	163.27	167.62	0.188614	0.0383676	0.0700139
CMO077C	NC_010141.1	199389	200345	+	hypothetical protein, conserved	624	666	656	538	761	569	28.99	27.73	28.03	24.5	22.31	22.54	0.188545	0.0689043	0.116098
CMP074C	NC_010142.1	183749	185107	-	hypothetical protein	521	572	561	490	660	439	15.35	15.15	15.25	14.21	12.31	11.05	0.188146	0.100259	0.160873
CMK059C	NC_010137.1	170564	171715	+	RNA polymerase I, III common subunit	410	467	491	345	481	476	14.88	15.22	16.43	12.31	11.04	14.75	0.188092	0.180498	0.265325
CML110C	NC_010138.1	249594	250055	+	nucleoside-diphosphate kinase	75	70	114	60	94	93	12.02	9.86	16.46	9.15	9.33	12.55	0.188088	0.413553	0.517694
CMP313T	NC_010142.1	792120	794510	-	hypothetical transcript	3776	3550	3650	2828	4600	3179	57.36	48.6	51.31	42.46	44.34	41.31	0.187378	0.0507895	0.0892946
CMI201C	NC_010135.1	551514	552626	-	hypothetical protein, conserved	380	388	361	352	422	302	14.42	13.22	12.63	13.13	10.12	9.78	0.186434	0.152881	0.229666
CMG009C	NC_010133.1	27614	28699	-	similar to glucose inhibited division protein B	1421	1190	1326	1045	1557	1168	55.7	41.86	47.88	40.23	38.57	39.07	0.185875	0.0364437	0.06702
CMQ137C	NC_010143.1	324619	326538	-	similar to chloroplast outer membrane protein Toc34	1267	1244	1253	974	1508	1134	24.71	21.85	22.59	18.75	18.65	18.91	0.185723	0.0362572	0.066742
CMR053C	NC_010144.1	143792	144835	-	DNA repair protein RAD51	659	673	711	498	915	574	27.22	24.93	27.04	20.19	23.87	20.22	0.185704	0.105483	0.16814
CMH072C	NC_010134.1	194587	195360	-	hypothetical protein, conserved	525	412	524	413	590	396	33.08	23.2	30.28	25.4	23.4	21.23	0.185463	0.108744	0.17249
CMV225C	NC_004799.1	140207	141694	+	ATP synthase CF1 alpha subunit	65847	63229	60414	48716	80415	54151	1735.97	1499.36	1470.76	1265.6	1342.67	1219.82	0.185067	0.0815042	0.134427
CMS224C	NC_010145.1	575010	575936	-	hypothetical protein, conserved	931	908	993	757	1148	813	45.2	39.5	44.33	36	35.16	33.64	0.183882	0.046621	0.0830459
CMN221T	NC_010140.1	540812	542588	-	hypothetical transcript	136	95	89	74	130	103	2.9	1.83	1.76	1.56	1.76	1.88	0.183785	0.370388	0.474541
CMK186C	NC_010137.1	512723	514009	+	hypothetical protein, conserved	1462	1336	1489	1146	1539	1378	46.09	37.85	43.3	35.55	30.7	37.1	0.18372	0.057367	0.0992601
CMP087C	NC_010142.1	212089	214017	+	probable dehydrogenase	1929	2062	2025	1541	2575	1703	37.42	36.02	36.32	29.51	31.67	28.25	0.183256	0.0543939	0.0948677
CMR333C	NC_010144.1	807203	807802	+	similar to inner mitochondrial membrane peptidase Imp2p	73.87	221.59	138.32	152.99	227.18	52.32	7.04	18.76	12.01	14.1	13.55	4.23	0.183245	0.673495	0.764539
CMB006C	NC_010128.1	19604	20293	-	similar to NADH dehydrogenase I alpha subcomplex assembly factor 1	288	260	242	299	258	181	21.69	17.46	16.68	21.91	12.21	11.59	0.182891	0.370489	0.474564
CMR161C	NC_010144.1	399284	401635	+	WD-repeat protein	1098	977	1130	872	1248	938	16.99	13.62	16.18	13.33	12.25	12.42	0.182578	0.039118	0.0711772
CMG092C	NC_010133.1	240647	241258	+	similar to periplasmic protein p19	1	0	0	1	0	0	0.09	0	0	0.09	0	0	0.182009	1	1
CMT506C	NC_010146.1	1276336	1276491	-	hypothetical protein	0	0	1	1	0	0	0	0	0	0	0	0	0.181861	1	1
CMP188C	NC_010142.1	470078	477298	+	hypothetical protein	20761	17989	19507	15924	24773	15400	96.54	75.53	84.11	73.39	73.22	61.33	0.181752	0.0841519	0.138192
CMM280C	NC_010139.1	706939	707919	+	hypothetical protein	527	543	565	462	624	472	23.67	21.86	23.35	20.35	17.69	18.08	0.181619	0.084125	0.138188
CMO199T	NC_010141.1	505513	509249	+	hypothetical transcript	6796	6214	6459	5362	8399	5018	63.47	52.36	55.88	49.57	49.82	40.12	0.180996	0.0845151	0.138668
CMQ431T	NC_010143.1	1126301	1127262	+	hypothetical transcript	344	379	386	258	505	315	15.87	15.67	16.38	11.67	14.7	12.39	0.180923	0.202654	0.292517
CMT606C	NC_010146.1	1534958	1535923	-	hypothetical protein	949	881	1002	757	977	936	43.52	36.22	42.28	34.04	28.29	36.6	0.180902	0.102634	0.164174
CMK314T	NC_010137.1	295095	297232	-	hypothetical transcript	1014	974	1020	997	1048	783	17.48	15.13	16.26	16.98	11.46	11.54	0.180747	0.138966	0.211571
CMR129C	NC_010144.1	336330	337412	+	probable rRNA (adenosine-N6,N6)-dimethyltransferase	1128	1048	1224	916	1348	983	44.38	37	44.36	35.39	33.51	33	0.180644	0.0426695	0.076778
CMD052C	NC_010130.1	141248	143182	+	hypothetical protein	2748	2399	2676	2206	2942	2273	53.11	41.76	47.82	42.09	36.05	37.56	0.180479	0.041852	0.0755226
CME024C	NC_010131.1	70601	71023	-	DNA-directed RNA polymerase I subunit	174	157	165	152	207	116	34.52	27.2	29.29	28.42	25.26	19.29	0.180369	0.275217	0.375849
CMI220C	NC_010135.1	595940	596320	+	hypothetical protein	159	170	183	131	217	144	42.32	39.06	43.07	32.33	35.13	31.89	0.179619	0.247235	0.345407
CMJ277C	NC_010136.1	735395	736477	-	hypothetical protein, conserved	422	372	454	318	508	368	16.6	13.13	16.45	12.29	12.63	12.35	0.17942	0.125121	0.194127
CMQ029C	NC_010143.1	69826	71433	+	arginine decarboxylase	771	623	647	597	818	531	18.52	13.46	14.35	14.14	12.45	10.9	0.179334	0.112567	0.17744
CMJ222C	NC_010136.1	603343	604185	+	hypothetical protein, conserved	603	600	628	491	734	525	33.49	29.82	32.03	26.67	25.69	24.84	0.178798	0.0695973	0.117056
CMT361C	NC_010146.1	901188	902342	+	mitochondrial phosphate carrier protein	3616	3163	3518	3010	4108	2693	130.81	102.74	117.3	107.02	93.96	83.15	0.178738	0.0764627	0.127221
CMO175C	NC_010141.1	448042	449262	-	cell division protein pelota	950	782	949	699	948	880	32.01	23.67	29.48	23.16	20.2	25.31	0.178231	0.112154	0.176861
CMH020C	NC_010134.1	57784	60033	-	cleavage and polyadenylation specifity factor protein	1783	1521	1705	1317	1968	1486	29	22.29	25.66	21.17	20.31	20.68	0.178115	0.0358374	0.0660977
CMO155C	NC_010141.1	397129	399504	-	probable protein phosphatase 2A regulatory subunit	3790	3436	3912	2996	4196	3366	57.98	47.37	55.38	45.3	40.73	44.05	0.177646	0.0648341	0.110133
CMT615C	NC_010146.1	1560523	1561695	-	hypothetical protein	1873	1694	1748	1466	2021	1556	66.42	53.95	57.14	51.11	45.32	47.1	0.177104	0.0330968	0.0615027
CMQ271C	NC_010143.1	701893	702888	-	similar to endonuclease	655	520	596	457	632	581	28.82	20.51	24.13	19.72	17.56	21.8	0.176682	0.134752	0.206197
CME071C	NC_010131.1	200594	201679	+	similar to DNA topoisomerase VI subunit A	34	29	51	38	36	33	1.33	1.02	1.84	1.46	0.89	1.1	0.176096	0.48629	0.59153
CMR285C	NC_010144.1	688458	688904	-	mitochondrial ribosomal protein L18	72	54	80	66	78	51	12.46	8.19	12.44	10.83	8.34	7.42	0.176072	0.404367	0.507875
CMP261C	NC_010142.1	651599	654154	+	similar to small conductance mechanosensitive ion channel	4987	4456	5284	3877	5791	4339	70.31	56.63	68.95	54.04	51.82	52.34	0.175646	0.0699461	0.117585
CMM079C	NC_010139.1	178947	179855	-	unknown transcriptional regulator	509	530	594	400	575	566	25.4	23.69	27.25	19.54	18.1	24.07	0.175584	0.186591	0.272378
CMN157C	NC_010140.1	394706	396529	-	hypothetical protein	3717	3375	3546	2822	4325	3013	76.94	62.9	67.85	57.65	56.75	53.32	0.175493	0.0601515	0.103385
CMA138C	NC_010127.1	395813	398293	+	cell cycle switch protein	4893	5053	5321	3866	6069	4634	71.32	66.38	71.77	55.7	56.13	57.78	0.175106	0.0810812	0.133885
CMH158C	NC_010134.1	396499	397998	+	hypothetical protein, conserved	1396	1322	1320	1121	1477	1216	36.45	31.05	31.83	28.84	24.42	27.13	0.175091	0.0543877	0.0948677
CML225C	NC_010138.1	563944	565245	+	probable 8-amino-7-oxononanoate synthase	751	702	706	549	880	633	23.33	19.6	20.24	16.79	17.3	16.8	0.174377	0.078911	0.130796
CMC119C	NC_010129.1	279347	280450	-	hypothetical protein	176	207	213	174	214	175	6.75	7.13	7.53	6.56	5.19	5.73	0.174336	0.259642	0.359071
CMS100C	NC_010145.1	256228	257370	-	hypothetical protein, conserved	528	507	618	391	608	565	19.36	16.69	20.88	14.09	14.09	17.68	0.17429	0.184009	0.269604
CMS194C	NC_010145.1	513873	514868	+	similar to cell polarity protein alp13	2206	2181	2588	1740	2824	2095	97.05	86.04	104.79	75.08	78.45	78.6	0.173957	0.072985	0.122079
CMV209C	NC_004799.1	126566	126880	+	cytochrome c553	2780	3318	3557	2370	3794	3045	1521.49	1507.3	1654.6	1139.87	1218.67	1352.96	0.173842	0.143409	0.216928
CMR159C	NC_010144.1	394633	396498	-	similar to COP9 signalosome subunit Csn2	2581	2411	2952	2213	3205	2144	52.03	43.76	55.01	44.03	40.96	36.95	0.173767	0.0693677	0.11682
CMO123T	NC_010141.1	304305	306090	+	hypothetical transcript	2407.67	2392.42	2279.05	1728.66	2948.23	2107.93	51.08	45.69	44.69	36.19	39.65	38.23	0.172901	0.0695703	0.117056
CMF099C	NC_010132.1	270052	272373	-	casein kinase-related protein	3778	3555	3760	3019	4495	3057	59.31	50.29	54.62	46.84	44.77	41.05	0.172798	0.0660345	0.111837
CMQ250C	NC_010143.1	637929	639644	+	probable phosphoserine phosphatase	783	629	747	593	772	664	17.41	12.59	15.35	13.01	10.88	12.62	0.172685	0.108703	0.172473
CMD113C	NC_010130.1	284340	285413	+	glycerol-3-phosphate dehydrogenase	7410	6727	6730	5268	8623	6059	294.74	240.11	246.57	205.76	216.73	205.63	0.172311	0.0856076	0.140096
CML183C	NC_010138.1	458555	459709	-	hypothetical protein, conserved	80	106	86	82	97	78	2.89	3.44	2.87	2.92	2.22	2.41	0.171969	0.383961	0.486985
CML343C	NC_010138.1	231288	231737	-	hypothetical protein	224	193	192	157	238	183	38.16	28.84	29.41	25.39	25.06	26.22	0.171781	0.219404	0.311857
CMK207C	NC_010137.1	566437	567069	+	hypothetical protein	2608	2304	2534	1839	3139	2150	226.45	178.06	200.89	154.88	170.87	158.47	0.171759	0.0622298	0.106409
CMO306C	NC_010141.1	763739	764899	-	probable myo-inositol dehydrogenase	111	103	111	62	151	101	3.99	3.32	3.68	2.19	3.43	3.1	0.171749	0.41558	0.519544
CMK068C	NC_010137.1	200989	203076	+	hypothetical protein, conserved	1668	1590	1658	1442	1956	1268	29.54	25.37	27.16	25.22	21.97	19.2	0.171493	0.0650207	0.110384
CMA118C	NC_010127.1	347791	349629	+	hypothetical protein, conserved	1537	1323	1534	1248	1538	1328	31.51	24.42	29.07	25.25	19.99	23.28	0.170999	0.075905	0.126479
CMD150T	NC_010130.1	392779	395028	-	hypothetical transcript	1006	979	1001	870	1129	821	16.36	14.35	15.07	13.98	11.65	11.42	0.170758	0.0726746	0.12166
CMI137C	NC_010135.1	380543	380857	+	hypothetical protein	59.12	52.32	38.37	30.3	63.03	49.79	32.36	23.77	17.85	14.58	20.25	22.12	0.170442	0.503141	0.605925
CMF193C	NC_010132.1	160941	161651	+	hypothetical protein	510	547	565	420	653	471	36.62	35.05	37.15	29.37	29.47	28.76	0.170195	0.116442	0.182356
CMO260C	NC_010141.1	663572	665587	-	eukaryotic translation initiation factor eIF-3 subunit D	1199	1074	1100	1015	1214	936	22.1	17.83	18.75	18.48	14.19	14.76	0.170175	0.0868042	0.14185
CMO168C	NC_010141.1	432207	433229	+	hypothetical protein	48	57	34	54	51	26	2.04	2.17	1.33	2.25	1.37	0.94	0.170073	0.57718	0.676016
CMS241C	NC_010145.1	617733	619832	-	hypothetical protein, conserved	1968	1830	2163	1595	2203	1816	34.62	29	35.2	27.72	24.58	27.33	0.169872	0.0573041	0.0992014
CMI052C	NC_010135.1	153892	155904	+	probable sulfate permease	839.44	748.51	654.48	591.57	946.79	604.85	15.5	12.45	11.18	10.79	11.09	9.55	0.169859	0.140651	0.213382
CMT275C	NC_010146.1	685217	688405	+	valine--tRNA ligase	8431	8098	8101	6779	10092	6592	98.85	85.62	87.95	78.62	75.12	66.14	0.169709	0.0898418	0.146183
CMS294C	NC_010145.1	750935	753037	-	hypothetical protein	2306	2079	2290	1762	2734	1859	40.51	32.9	37.21	30.57	30.46	27.93	0.169708	0.0492253	0.0869484
CMG117C	NC_010133.1	298484	300757	-	hypothetical protein	2711	2477	2843	2107	3160	2346	43.58	35.88	42.28	33.46	32.22	32.26	0.16961	0.0527198	0.0922596
CMT031C	NC_010146.1	80177	80842	+	hypothetical protein	380	323	377	269	341	394	30.31	22.96	27.49	20.85	17.07	26.7	0.169582	0.294755	0.397504
CMC177C	NC_010129.1	437066	438049	+	similar to calcium binding mitochondrial carrier ARALAR1	352	267	330	260	384	256	15.74	10.71	13.58	11.4	10.84	9.76	0.169566	0.196442	0.28449
CMT586C	NC_010146.1	1489315	1491129	+	probable eukaryotic translation initiation factor eIF-2A	3391	3120	3289	2677	3759	2826	70.6	58.48	63.3	55	49.61	50.3	0.169521	0.0626444	0.107054
CMV136C	NC_004799.1	88601	90799	+	photosystem I P700 chlorophyll a apoprotein A2	1553029	1544524	1412897	1329695	1928740	1057047	25928.3	23233.1	21821.9	21931.7	20426.8	15094.7	0.169312	0.190091	0.276847
CMH150C	NC_010134.1	373478	374224	+	hypothetical protein, conserved	291	192	256	200	318	186	19.35	11.4	15.6	12.97	13.3	10.52	0.168865	0.302694	0.405036
CML108C	NC_010138.1	243150	245291	+	hypothetical protein, conserved	369	255	296	277	392	206	6.35	3.95	4.71	4.71	4.28	3.03	0.168851	0.316567	0.419504
CMQ189C	NC_010143.1	465782	466384	+	small GTP-binding protein of Rab family	419	371	497	352	497	366	39.56	31.14	42.79	32.17	29.38	29.31	0.167984	0.17076	0.253043
CMD036C	NC_010130.1	100471	100953	+	similar to Membrane transporters of cations and cationic drugs	416	443	440	327	464	431	60.4	56.67	57.71	45.36	41.82	52.78	0.167616	0.191148	0.277947
CML274C	NC_010138.1	708043	709869	-	betaine aldehyde dehydrogenase	1979	1646	1899	1506	2044	1640	40.88	30.62	36.27	30.71	26.77	28.97	0.167498	0.0553657	0.0962079
CMC155C	NC_010129.1	368489	375448	-	hypothetical protein	7673	6158	7042	6105	8323	5298	37.07	26.86	31.54	29.23	25.56	21.92	0.167314	0.130114	0.200449
CMT345T	NC_010146.1	868720	870865	-	hypothetical transcript	160.56	173.28	188.2	153.39	208.1	133.05	2.76	2.68	2.99	2.6	2.27	1.95	0.167171	0.286688	0.388061
CMP201C	NC_010142.1	502504	503139	-	similar to transcriptional regulator	3111	2806	3095	2322	3684	2562	267.97	215.15	243.44	194.03	198.96	187.35	0.167022	0.0642509	0.109338
CML092C	NC_010138.1	206925	207254	+	hypothetical protein, conserved	28	22	21	29	19	18	12.47	8.24	8.05	11.54	5.02	6.56	0.166791	0.587886	0.685867
CMF078C	NC_010132.1	201390	202637	+	26S proteasome ATP-dependent regulatory subunit	4831	4392	4843	3755	5518	4029	158.31	129.31	146.37	121.05	114.4	112.73	0.166564	0.0752633	0.125483
CMS118C	NC_010145.1	298706	299761	-	hypothetical protein, conserved	815	896	806	661	1049	691	33.15	32.7	30.19	26.4	26.96	23.98	0.166413	0.118973	0.185603
CMV085C	NC_004799.1	55512	55790	+	putative ribosomal protein 3	874	1364	1329	923	1372	1089	920.33	1136.89	1138.44	808.6	818.95	908.03	0.166274	0.26956	0.369279
CMR471C	NC_010144.1	1162640	1163449	+	hypothetical protein	462	376	395	371	461	326	27.2	19.8	21.34	21.34	17.1	16.34	0.166076	0.186065	0.27182
CMI250C	NC_010135.1	665400	666155	-	similar to Golgi SNARE protein	148	97	129	92	172	94	9.66	5.66	7.72	5.86	7.07	5.22	0.166054	0.396997	0.500834
CMN150C	NC_010140.1	379911	380903	-	probable adenylate kinase	261	258	302	217	278	272	11.53	10.22	12.28	9.4	7.75	10.25	0.165998	0.265077	0.364829
CMM091C	NC_010139.1	210514	211275	-	hypothetical protein	159	99	103	97	134	108	10.26	5.71	6.09	6.1	5.44	5.93	0.165991	0.405771	0.509525
CMF018C	NC_010132.1	41997	42749	+	probable nicotinamide mononucleotide adenylyl transferase	1899	1649	1643	1421	2034	1448	124.74	96.76	98.93	91.04	84.06	80.93	0.165321	0.0565546	0.0981236
CMQ187C	NC_010143.1	458388	462356	-	DNA repair protein RAD50	2918	2607	3021	2261	3305	2494	25.47	20.53	24.43	19.54	18.32	18.63	0.165025	0.0639505	0.10886
CMN125C	NC_010140.1	326455	326925	+	40S ribosomal protein S27A, ubiquitin fusion protein	1799	1787	1656	1303	2077	1590	276.04	241.25	229.17	190.6	197.53	205.56	0.164781	0.0730885	0.12218
CMN333C	NC_010140.1	828047	830413	-	phosphatidylinositol-4-phosphate 5-kinase	72	46	46	41	91	28	1.11	0.64	0.65	0.62	0.89	0.37	0.164516	0.612751	0.707893
CMM002C	NC_010139.1	3380	4570	-	hypothetical protein	1823	1835	1962	1463	2031	1777	63.4	57.31	62.91	50.02	44.67	52.75	0.164404	0.0803332	0.132882
CMJ286C	NC_010136.1	756677	759676	+	polyadenylate-binding protein	3417	3616	3510	3396	3920	2564	40.37	38.52	38.4	39.69	29.4	25.92	0.164045	0.190357	0.277091
CMT290C	NC_010146.1	738776	740425	+	similar to TFIIH subunit SSL1	895	719	768	759	849	611	20.85	15.07	16.53	17.43	12.53	12.16	0.163812	0.184678	0.270203
CMQ409C	NC_010143.1	1066940	1068502	+	hypothetical protein	281	242	248	216	334	184	6.98	5.41	5.69	5.29	5.26	3.91	0.163761	0.277029	0.378052
CMI224C	NC_010135.1	605422	607164	+	glucose-6-phosphate 1-dehydrogenase	1423	1395	1384	1187	1585	1179	31.06	27.41	27.92	25.56	21.93	22	0.163336	0.0655314	0.111084
CMJ330C	NC_010136.1	302710	303240	+	hypothetical protein, conserved	285	240	311	250	314	220	34.06	25.38	33.73	28.73	23.39	22.24	0.163287	0.244769	0.342677
CMM164C	NC_010139.1	383519	386557	-	hypothetical protein	865	611	833	673	934	569	10.08	6.42	8.98	7.76	6.91	5.67	0.162702	0.200922	0.290385
CMF095C	NC_010132.1	258510	259292	-	TATA-box binding protein	2546	2526	2592	2003	3131	2138	157.65	139.81	147.22	121.08	122.05	112.68	0.162659	0.0647139	0.109989
CMR344C	NC_010144.1	834834	836021	+	hypothetical protein, conserved	768	791	839	641	932	689	26.79	24.79	26.99	21.99	20.56	20.52	0.162248	0.0944814	0.152769
CMA082C	NC_010127.1	254627	255454	-	40S ribosomal protein S2	753	798	851	701	934	628	42.93	40.7	44.54	39.07	33.55	30.49	0.162115	0.130063	0.200426
CMT223C	NC_010146.1	562116	563603	-	similar to translation initiation factor IF-3	2331	2220	2363	1794	2653	2063	61.45	52.64	57.53	46.61	44.3	46.47	0.161693	0.0603375	0.103658
CMP127C	NC_010142.1	316502	317167	-	hypothetical protein, conserved	270	224	250	179	256	259	21.54	15.92	18.23	13.88	12.82	17.55	0.161495	0.310739	0.413131
CMF040C	NC_010132.1	101481	102428	-	hypothetical protein	1237	1035	1266	924	1332	1063	58.22	43.66	54.81	42.62	39.56	42.65	0.161332	0.0837852	0.137709
CMJ238C	NC_010136.1	643373	643723	+	mitochondrial ribosomal protein L28 precursor	254	254	310	181	312	278	88.93	75.78	94.69	57.68	65.62	80.29	0.161172	0.32199	0.424706
CMG110C	NC_010133.1	279549	280526	+	probable phycocyanobilin:ferredoxin oxidoreductase	974	950	929	761	1048	866	43.92	38.41	38.55	33.65	29.84	33.3	0.161147	0.0946788	0.153044
CMO149C	NC_010141.1	383898	384797	-	20S core proteasome subunit beta 5	1459	1580	1547	1235	1809	1288	73.82	71.6	71.95	61.18	57.73	55.54	0.161009	0.0771811	0.128266
CMQ178C	NC_010143.1	433884	435557	-	hypothetical protein	3106	2967	3297	2336	3703	2811	71.11	61.14	69.75	52.75	53.73	55.01	0.160905	0.0871486	0.142372
CMI117C	NC_010135.1	328883	331651	+	ATP-binding subunit of unknown ABC transporter	3466	3408	3708	3118	3816	2937	44.72	39.64	44.29	39.78	31.25	32.42	0.160677	0.116193	0.182217
CMQ336C	NC_010143.1	860429	863701	+	leucyl--tRNA ligase	1069	878	1047	864	1098	834	11.48	8.51	10.42	9.18	7.49	7.67	0.160629	0.105855	0.168661
CMK008C	NC_010137.1	18697	19707	+	similar to ubiquitin fusion-degradation protein 1	709	640	605	608	682	527	30.57	24.75	24.01	25.72	18.57	19.38	0.160384	0.188065	0.274318
CMB025C	NC_010128.1	60816	62543	+	protoporphyrinogen IX oxidase	1044	934	1056	746	1127	972	23.02	18.54	21.52	16.23	15.75	18.32	0.160015	0.118145	0.184667
CMD038T	NC_010130.1	102188	105376	-	hypothetical transcript	1977	2005	1959	1501	2363	1752	21.85	19.98	20.05	16.41	16.58	16.57	0.159939	0.0650466	0.110395
CMT269C	NC_010146.1	667361	669247	-	probable MAP kinase kinase	16	10	10	12	16	6	0.32	0.18	0.18	0.24	0.2	0.1	0.159705	0.829022	0.892369
CMR098C	NC_010144.1	262636	263931	-	cell division control protein 5	565	590	584	545	641	440	17.66	16.57	16.84	16.76	12.68	11.74	0.159625	0.19119	0.277947
CME021T	NC_010131.1	57394	59617	+	hypothetical transcript	257	245	285	177	344	229	4.24	3.64	4.35	2.88	3.6	3.23	0.159475	0.289863	0.391892
CMM252C	NC_010139.1	632681	633514	-	hypothetical protein	955	1010	1091	806	1283	812	53.88	50.98	56.52	44.46	45.61	39.01	0.159251	0.116286	0.182218
CMT239C	NC_010146.1	596151	597749	+	similar to palmitoyl-protein thioesterase precursor	145	143	123	88	176	127	3.51	3.11	2.75	2.1	2.7	2.62	0.158686	0.397717	0.501631
CMH069C	NC_010134.1	189147	191003	+	conserved GTP binding protein of unknown function	1078	1145	1123	983	1179	954	21.85	20.9	21.05	19.67	15.15	16.53	0.158404	0.120041	0.187064
CMQ190C	NC_010143.1	467623	468333	+	hsp90 co-chaperone p23	1403	1229	1259	940	1765	1021	100.75	78.75	82.77	65.73	79.66	62.34	0.158269	0.146981	0.2218
CMV137C	NC_004799.1	90818	91120	+	ribosomal protein S14	11202	13213	11141	9186	15052	9655	7413.61	7165.57	6190.48	5258.33	5786.76	5150.79	0.158262	0.184476	0.269984
CMP026C	NC_010142.1	68866	70584	+	probable low-affinity phosphate transporter Pho91p	2159	1978	1949	1648	2344	1724	47.91	39.51	39.97	36.07	32.96	32.7	0.158157	0.0688876	0.116098
CMO085C	NC_010141.1	216950	217444	-	hypothetical protein	604	472	488	415	616	439	83.23	57.38	60.82	54.74	52.75	51.06	0.157513	0.167051	0.248259
CMA085C	NC_010127.1	261771	263405	-	hypothetical protein	199	198	169	192	185	146	4.69	4.2	3.68	4.46	2.76	2.94	0.157466	0.388611	0.49169
CMQ230C	NC_010143.1	579253	580509	-	diaminopimelate epimerase	386	341	328	268	410	314	12.53	9.95	9.82	8.56	8.42	8.71	0.157362	0.206019	0.296393
CMK001C	NC_010137.1	3328	5502	-	similar to hedgehog protein	2686.58	2989.75	2532.73	2779.57	3139.55	1761.54	45.42	45.53	39.61	46.42	33.67	25.47	0.156687	0.305817	0.408116
CMP309C	NC_010142.1	778585	781734	-	hypothetical protein	3823	3247	3582	2725	4151	3123	42.82	32.8	37.16	30.2	29.52	29.94	0.155698	0.103572	0.16558
CMR470C	NC_010144.1	1158050	1160740	-	similar to adaptor-related protein complex 3, beta subunit	2431	2239	2452	1913	2674	2072	32.37	26.88	30.22	25.19	22.6	23.61	0.155682	0.0673516	0.113627
CMC186C	NC_010129.1	468757	471207	+	similar to trefoil factor	595.58	533.43	478.84	489.79	618.41	396.64	8.8	7.1	6.55	7.15	5.8	5.01	0.155399	0.226108	0.319785
CMO318C	NC_010141.1	790718	791383	+	similar to glutathione S-transferase family protein	1190	1173	1481	942	1519	1156	94.93	83.38	108.01	73.02	76.05	78.34	0.155329	0.143517	0.217034
CMK036C	NC_010137.1	95086	97125	+	hypothetical protein	2696	2487	2949	2123	3066	2416	49.03	40.74	49.6	38.13	35.36	37.58	0.155281	0.089154	0.145189
CMM220C	NC_010139.1	544588	545700	+	hypothetical protein	1159	922	1098	841	1154	964	43.99	31.41	38.4	31.36	27.69	31.23	0.155244	0.114864	0.180284
CML106C	NC_010138.1	241217	241513	+	60S ribosomal protein L36	731	874	806	495	965	824	537.22	522.44	493.89	311.88	409.66	486.21	0.154896	0.298766	0.401063
CMV234C	NC_004799.1	143965	144258	-	ORF97	1526	1566	1584	983	1682	1707	1184.94	985.12	1021.75	651.37	752.22	1061.99	0.154747	0.277291	0.37819
CMJ319C	NC_010136.1	834149	835846	-	similar to dolichyl-phosphate-mannose:protein mannosyltransferase	2217.88	1823.67	1807.64	1644.22	2273.11	1556.65	49.93	36.95	37.61	36.51	32.43	29.96	0.153592	0.106495	0.169443
CMB135C	NC_010128.1	365702	367132	+	hypothetical protein, conserved	2057	2081	1867	1630	2239	1742	56.87	51.74	47.65	44.39	39.2	41.15	0.15332	0.0907154	0.147393
CMH017C	NC_010134.1	48464	48964	-	RNA polymerase I, II, III common subunit	145	172	155	114	174	154	19.48	20.4	18.85	14.68	14.54	17.47	0.153274	0.371602	0.475453
CMH120C	NC_010134.1	291287	292993	-	hypothetical protein, conserved	1410	1221	1392	1030	1552	1184	31.55	24.59	28.78	22.73	22.01	22.64	0.152934	0.0844086	0.138574
CMH131C	NC_010134.1	321841	322677	+	similar to basal transcription factor ABT1	577	509	570	451	634	463	32.38	25.56	29.37	24.75	22.42	22.13	0.152524	0.133868	0.205065
CMH245C	NC_010134.1	626569	629472	+	DNA repair helicase rad25	1832	1664	1871	1648	1928	1396	22.43	18.37	21.21	19.96	14.99	14.63	0.152347	0.129238	0.199425
CMO084C	NC_010141.1	215623	216648	+	similar to C3HC4 zinc-binding integral peroxisomal membrane protein PEX12	1688	1593	1781	1286	1769	1639	71.35	60.4	69.31	53.34	47.23	59.09	0.152189	0.127464	0.197316
CMC165C	NC_010129.1	398751	399875	-	hypothetical protein, conserved	817.43	828.15	816.55	680.2	904.09	710.51	30.6	27.83	28.16	25.02	21.39	22.7	0.152143	0.119868	0.186846
CMM212C	NC_010139.1	529682	530446	-	hypothetical protein, conserved	1478	1286	1414	1096	1703	1131	94.78	73.69	83.14	68.57	68.73	61.72	0.15196	0.087263	0.142518
CMS381C	NC_010145.1	962332	963456	-	hypothetical protein, conserved	719.57	731.85	725.45	594.8	798.91	634.49	26.93	24.59	25.02	21.88	18.9	20.27	0.151273	0.130624	0.200962
CMT131C	NC_010146.1	355438	357480	-	probable RNA helicase with DEAD box	880	786	996	667	979	832	15.98	12.85	16.72	11.96	11.27	12.92	0.151262	0.166219	0.24726
CMM143C	NC_010139.1	330766	331434	-	hypothetical protein, conserved	683	630	749	494	760	668	54.08	44.46	54.23	38.02	37.78	44.94	0.151067	0.194919	0.28279
CMN038C	NC_010140.1	88960	89517	+	hypothetical protein, conserved	377	319	292	273	343	299	40.97	30.74	28.86	28.62	23.28	27.52	0.150884	0.28074	0.381557
CMB092C	NC_010128.1	261383	263554	+	flavin-dependent tRNA:m5U methyltransferase trmFO	2055	1723	1971	1565	2140	1643	34.79	26.28	30.87	26.18	22.98	23.79	0.150748	0.0782757	0.129933
CMK183C	NC_010137.1	504552	505628	+	23S RNA pseudouridine 2633 synthase	1840	1698	1771	1280	2174	1549	72.92	60.39	64.65	49.81	54.44	52.38	0.150725	0.0904128	0.146943
CMC006T	NC_010129.1	13666	16610	+	hypothetical transcript	3330.81	3100.67	2736.81	2413.16	3736.13	2482.97	40.16	33.71	30.55	28.78	28.6	25.62	0.150484	0.140481	0.213238
CMJ114C	NC_010136.1	329508	330035	+	hypothetical protein, conserved	223	219	238	195	227	206	26.95	23.42	26.1	22.65	17.1	21.05	0.149642	0.291769	0.394093
CME079C	NC_010131.1	223347	224354	-	serine/threonine protein phosphatase PP1 catalytic subunit	904	907	937	757	1029	775	39.13	35.21	37.33	32.15	28.13	28.61	0.149599	0.111944	0.176677
CMQ160C	NC_010143.1	389156	389572	-	cytochrome c reductase subunit 10(XI)	44	53	36	31	46	47	9.06	9.52	6.62	6.01	5.82	8.11	0.14949	0.582498	0.680847
CMH106C	NC_010134.1	253158	256955	-	hypothetical protein	596	530	445	472	638	363	5.45	4.37	3.77	4.27	3.71	2.84	0.148998	0.301193	0.403652
CMT460C	NC_010146.1	1155577	1156707	-	similar to RAB geranylgeranyl transferase alpha subunit	1285	1263	1216	992	1507	1033	47.77	42.15	41.66	36.23	35.41	32.77	0.148834	0.0972031	0.15659
CMK107T	NC_010137.1	291051	292947	-	hypothetical transcript	2825	2755	2776	2066	3362	2423	55.87	49.06	50.76	40.33	42.15	40.97	0.148256	0.103699	0.165691
CMD105C	NC_010130.1	255434	256381	+	similar to peroxisomal membrane protein PEX2	1000	961	1020	741	1201	856	47.06	40.53	44.16	34.18	35.67	34.35	0.148049	0.113199	0.178113
CMS441C	NC_010145.1	1096411	1097172	+	similar to golgi SNARE protein, membrin	1270	1294	1377	998	1588	1114	81.93	74.59	81.44	62.81	64.46	61.15	0.147884	0.102137	0.163485
CMH231C	NC_010134.1	590474	592948	-	hypothetical protein, conserved	2249	2016	2335	1856	2522	1762	32.87	26.56	31.58	26.81	23.39	22.03	0.146905	0.101361	0.162412
CMC020C	NC_010129.1	47927	49753	-	probable cytosolic IMP-GMP specific 5'-nucleotidase	1724	1585	1710	1503	1825	1315	35.62	29.48	32.66	30.64	23.9	23.23	0.146815	0.125217	0.194223
CMJ219C	NC_010136.1	596721	599363	+	similar to component of oligomeric golgi complex 4	2460	2227	2578	1797	3004	2027	33.42	27.27	32.42	24.14	25.9	23.56	0.146005	0.109504	0.173453
CMS104T	NC_010145.1	263256	265064	+	hypothetical transcript	335	316	258	273	329	240	7	5.95	4.98	5.63	4.36	4.29	0.145853	0.329784	0.432558
CMH144C	NC_010134.1	353148	355730	+	1,4-alpha-Glucan branching enzyme	3147	2780	3551	2712	3413	2622	43.85	34.92	45.8	37.36	30.18	31.26	0.145754	0.160002	0.23916
CMK045C	NC_010137.1	131371	132774	-	pseudouridine synthase 3	594	546	611	444	687	504	16.81	13.89	15.96	12.38	12.31	12.18	0.145539	0.15078	0.226891
CMT373C	NC_010146.1	924258	925994	-	GTP binding protein HflX	2195	1938	2145	1728	2468	1659	48.11	38.24	43.45	37.37	34.29	31.08	0.145385	0.100132	0.16076
CMN305C	NC_010140.1	746952	748091	+	hypothetical protein	1361	1335	1372	1088	1686	1047	50.07	44.1	46.52	39.34	39.22	32.88	0.145298	0.121369	0.188926
CMS124C	NC_010145.1	318901	321063	+	valosin-containing protein	506	521	579	501	490	471	8.61	7.98	9.11	8.42	5.29	6.85	0.145112	0.298295	0.400848
CMI018C	NC_010135.1	53191	56214	-	similar to U3 snoRNP component Utp14p	2382	1871	2079	1733	2393	1747	27.9	19.76	22.55	20.08	17.79	17.51	0.144679	0.122148	0.190086
CMH163C	NC_010134.1	411748	412620	-	hypothetical protein	559	530	548	462	698	379	29.53	25.07	26.6	23.88	23.25	17.06	0.144385	0.248737	0.347033
CMH022C	NC_010134.1	68431	69909	+	RuvB-like DNA/RNA helicase pontin	3157	2912	3041	2384	3688	2459	83.84	69.56	74.58	62.39	62.03	55.8	0.144322	0.110805	0.175268
CMO276C	NC_010141.1	703867	705135	-	glucokinase	874	844	931	666	924	855	28.04	24.33	27.56	21.03	18.76	23.43	0.143858	0.190951	0.277742
CMI290C	NC_010135.1	762886	763875	+	manganese-stabilzing protein precursor	3383	3743	3417	2644	4560	2774	150.05	148.86	139.48	115.02	127.71	104.93	0.143855	0.197238	0.285424
CMQ119T	NC_010143.1	278691	280432	+	hypothetical transcript	1903	1975	1829	1458	2159	1697	41.57	38.84	36.93	31.42	29.89	31.69	0.143825	0.111904	0.176663
CMT180C	NC_010146.1	466021	467781	+	manganese transport protein	699	722	772	628	782	616	15.08	14.02	15.39	13.36	10.69	11.36	0.143774	0.173024	0.255863
CMQ323C	NC_010143.1	831289	831783	+	V-type ATPase V0 subunit c	894	879	909	680	1002	810	123.19	106.86	113.29	89.69	85.81	94.21	0.143595	0.139813	0.212515
CMQ420C	NC_010143.1	1087203	1098083	-	hypothetical protein	11269	8916	9089	8600	11611	7034	34.34	24.54	25.69	25.99	22.5	18.36	0.143481	0.245212	0.343128
CMH129C	NC_010134.1	316724	317215	+	hypothetical protein	229	226	221	196	245	185	31.96	27.82	27.89	26.17	21.25	21.79	0.143417	0.29636	0.39901
CMT224C	NC_010146.1	564045	565559	+	probable ubiquitin-specific protease	2672	2590	2748	2003	2993	2444	68.93	60.1	65.47	50.92	48.9	53.87	0.143365	0.118875	0.185501
CMO032C	NC_010141.1	79962	81194	+	hypothetical protein, conserved	1485	1496	1615	1141	1793	1355	49.41	44.72	49.56	37.34	37.74	38.5	0.143259	0.114246	0.179511
CMA125C	NC_010127.1	360728	364168	-	similar to Rab11-binding protein	5875	5633	5902	4682	6742	4786	59.79	51.71	55.63	47.15	43.57	41.69	0.143171	0.12938	0.199535
CML234C	NC_010138.1	596488	598275	+	hypothetical protein	1469	1318	1461	1134	1577	1225	31.12	25.14	28.61	23.71	21.18	22.19	0.143083	0.0966991	0.155955
CMM215C	NC_010139.1	535972	537735	-	hypothetical protein, conserved	2336	2036	2337	1827	2580	1825	50.28	39.45	46.49	38.8	35.2	33.58	0.142867	0.100198	0.160822
CMR305C	NC_010144.1	730698	731960	-	similar to pleiotropic regulator 1	935	902	914	760	1090	716	30.18	26.16	27.21	24.14	22.26	19.74	0.142866	0.139818	0.212515
CMQ438C	NC_010143.1	1138369	1139862	-	hypothetical protein, conserved	2649	2300	3099	2042	2992	2417	69.5	54.28	75.08	52.79	49.71	54.18	0.142717	0.172105	0.25477
CMT439C	NC_010146.1	1095008	1096471	+	probable histidinol-phosphate aminotransferase	1620	1268	1557	1204	1786	1152	43.56	30.67	38.66	31.9	30.41	26.47	0.142153	0.14502	0.219073
CMH030C	NC_010134.1	87573	88337	-	hypothetical protein	298	324	338	259	409	234	19.11	18.57	19.87	16.21	16.51	12.77	0.142076	0.318664	0.421397
CMN030C	NC_010140.1	74432	76915	+	hypothetical protein, conserved	1389	1278	1473	1083	1478	1259	20.22	16.77	19.84	15.58	13.65	15.68	0.142059	0.130519	0.200856
CMT088C	NC_010146.1	230249	232219	-	hypothetical protein	1650	1611	1577	1303	1756	1415	31.22	27.45	27.59	24.34	21.07	22.89	0.141966	0.113703	0.178806
CMM130C	NC_010139.1	298560	300047	-	hypothetical protein	1385	1385	1327	1069	1492	1231	36.51	32.84	32.31	27.77	24.91	27.73	0.141458	0.127451	0.197316
CMH064C	NC_010134.1	180000	181637	+	similar to guanine nucleotide exchange factor	1256	1181	1236	949	1395	1067	29.51	24.97	26.83	21.99	20.77	21.43	0.141392	0.101672	0.162819
CMR175C	NC_010144.1	428848	429216	+	hypothetical protein	246	219	256	179	312	186	72.47	55.45	66.37	48.58	55.67	45.45	0.141199	0.329848	0.432558
CMT157C	NC_010146.1	411985	412521	-	small GTP-binding protein of Sar1/Arf family	678	735	789	565	902	595	79.27	76.09	83.76	63.57	65.78	58.86	0.141172	0.190757	0.277531
CMM141C	NC_010139.1	322718	326074	-	similar to zinc finger protein	5622	5310	5707	4760	6746	4021	58.76	50.06	55.25	49.23	44.78	35.97	0.140703	0.196293	0.284419
[truncated: 3,617 more rows]

## Sheet: Table S2
Table S2. Transcript abundance and log fold changes in high energy neutron irradiated samples. All values shown in this table were analyzed using RSEM ver. 1.3.3. description was shown based on Cyanidioschyzon merolae Genome Project v3 (http://czon.jp/)
Gene ID	Chromosome	Start	End	Strand	Description	Expected count						TPM						log fold change	p value	False detective rate
						Control 1	Control 2	Control 3	High energy neutron 1	High energy neutron 2	High energy neutron 3	Control 1	Control 2	Control 3	High energy neutron 1	High energy neutron 2	High energy neutron 3	High energy neutron /Control	High energy neutron /Control	High energy neutron /Control
CML339C	NC_010138.1	853984	855627	-	steroid monooxygenase	571	1289	1180	65	102	75	8.78	22.1	22.99	1.21	1.55	1.27	-3.79514	1.42427e-37	8.08558e-34
CMJ275C	NC_010136.1	730554	731072	+	retroelement	0	0	0	0	3	3	0	0	0	0	0.28	0.33	4.03704	0.0325103	0.14812
CMJ203C	NC_010136.1	551128	551439	-	similar to transposase	0	0	0	4	1	0	0	0	0	3.58	0.72	0	3.7953	0.0642155	0.235346
CMJ021C	NC_010136.1	68902	69510	-	probable 1-acylglycerol-3-phosphate O-acyltransferase	0	0	0	0	3	0	0	0	0	0	0.2	0	3.12081	0.251992	0.557054
CMG208C	NC_010133.1	548569	549486	+	retroelement	0	0	0	0	3	0	0	0	0	0	0.1	0	3.1208	0.251998	0.557054
CMF012C	NC_010132.1	29243	31642	-	phosphoenolpyruvate synthase	338	2706	2588	509	487	230	3.3	29.51	32.05	6.07	4.72	2.48	-2.35143	1.00987e-05	0.000320281
CMV126C	NC_004799.1	82575	82706	-	photosystem II protein N	0	0	0	1	0	1	0	0	0	0	0	0	2.62065	0.501311	0.789591
CMV150C	NC_004799.1	94586	94729	+	ribosomal protein L35	0	0	0	1	0	1	0	0	0	0	0	0	2.62065	0.50131	0.789591
CMV172C	NC_004799.1	110331	110471	+	ribosomal protein L29	0	0	0	0	0	2	0	0	0	0	0	0	2.62034	0.501327	0.789591
CMV147C	NC_004799.1	93243	93341	-	cytochrome b6-f complex subunit VII	0	0	0	0	2	0	0	0	0	0	0	0	2.61733	0.501323	0.789591
CMN169C	NC_010140.1	418237	418548	+	histone H4	2.93	1345.5	2.35	1771	2130.5	1605.82	3.39	1518.11	3.12	1587.07	1526.75	1479.37	2.05798	0.0228014	0.118086
CMC074C	NC_010129.1	173643	175529	+	hypothetical protein	309.43	1832.43	1578.11	371.38	357.88	305.18	4.01	26.54	25.96	5.87	4.59	4.37	-1.97682	7.00075e-06	0.000247322
CMW031C	NC_000887.3	19407	19673	-	50S ribosomal protein L20	0	0	0	0	0	1	0	0	0	0	0	2.87	1.83739	1	1
CMV052C	NC_004799.1	32654	32812	+	phycobilisome degradation protein	0	0	0	0	0	1	0	0	0	0	0	0	1.83739	1	1
CMV213C	NC_004799.1	127814	127939	-	ribosomal protein S18	0	0	0	0	1	0	0	0	0	0	0	0	1.83587	1	1
CMV003C	NC_004799.1	2171	2275	-	hypothetical protein	0	0	0	0	1	0	0	0	0	0	0	0	1.83587	1	1
CMM038C	NC_010139.1	83309	83476	-	hypothetical protein	0	0	0	0	1	0	0	0	0	0	0	0	1.83587	1	1
CMS301C	NC_010145.1	775169	776485	-	hypothetical protein%2C conserved	777	4188	3706	870	876	678	15.92	95.46	96.01	21.49	17.56	15.2	-1.975	2.23015e-06	0.000101284
CMS386C	NC_010145.1	977353	977610	+	anaphase promoting complex subunit 11	0	1	3	4	10	2	0	4.66	16.65	13.88	28.52	7.51	1.79479	0.0224943	0.117048
CMM108C	NC_010139.1	247200	249086	+	hypothetical protein	243.3	1658.9	1670	331.33	396.19	291	3.16	24.03	27.47	5.23	5.08	4.16	-1.9696	3.88594e-05	0.000942755
CMH240C	NC_010134.1	618474	618734	-	hypothetical protein	4	0	1	3	4	10	17.43	0	5.07	9.52	10.41	34.29	1.59487	0.0205383	0.109789
CMP253C	NC_010142.1	639072	640316	-	similar to voltage-gated K+ channel protein	413	921	779	197	175	217	9.13	22.63	21.76	5.24	3.78	5.24	-1.94881	1.39431e-12	4.65619e-10
CMC191C	NC_010129.1	328992	329129	-	DNA-directed RNA polymerase subunit CX	0	1	0	1	0	3	0	0	0	0	0	0	1.58604	0.378337	0.694863
CMI223C	NC_010135.1	602477	603529	+	retroelement	0	1	1	1	0	6	0	0.03	0.04	0.03	0	0.18	1.5432	0.185212	0.4689
CMQ118C	NC_010143.1	277185	277340	+	60S ribosomal protein L39	3	4	0	8	8	5	0	0	0	0	0	0	1.43722	0.0236645	0.121578
CMG099C	NC_010133.1	254112	255554	-	hypothetical protein%2C conserved	193	1068	917	200	264	184	3.5	21.6	21.08	4.39	4.71	3.67	-1.89733	1.50932e-05	0.000448608
CMQ418C	NC_010143.1	1082339	1084225	-	hypothetical protein	267.89	1641.26	1497.63	353.45	362.03	298.48	3.48	23.77	24.64	5.58	4.64	4.27	-1.88788	2.73729e-05	0.000736473
CMR463C	NC_010144.1	1144271	1144534	-	hypothetical protein%2C conserved	0	3	0	4	5	0	0	11.69	0	11.64	11.9	0	1.37634	0.152653	0.418654
CMV049C	NC_004799.1	31129	31347	+	ORF73	1	1	1	4	4	1	17.24	17.33	20.78	51.41	44.28	14.28	1.37553	0.152277	0.418152
CMT514C	NC_010146.1	1296425	1297201	+	hypothetical protein	6	0	0	7	10	0	0.27	0	0	0.37	0.43	0	1.34175	0.0621076	0.230598
CMV011C	NC_004799.1	6539	6766	-	ribosomal protein L28	0	6	7	15	17	4	0	74.91	104.56	138.49	133.55	40.87	1.32931	0.0107553	0.0676165
CMH216C	NC_010134.1	556713	558599	-	hypothetical protein	300.38	2100.4	1942.25	481.85	511.91	357.34	3.9	30.42	31.95	7.61	6.57	5.11	-1.83158	0.000111131	0.00213862
CMT342C	NC_010146.1	863857	864132	+	hypothetical protein	3	3	1	2	13	4	8.53	8.3	3.28	4.18	22	8.9	1.28285	0.0516348	0.203713
CMH223C	NC_010134.1	573467	573664	-	hypothetical protein	0	3	1	6	3	2	0	0	0	0	0	0	1.28239	0.12577	0.369948
CMW033C	NC_000887.3	20035	20391	-	30S ribosomal protein S8	2	3	3	3	9	9	0.97	1.46	1.69	1.26	3.01	3.72	1.24579	0.0428891	0.179609
CML065C	NC_010138.1	142695	144341	+	probable arginine-tRNA-protein transferase	581	1733	1474	423	464	424	8.91	29.65	28.65	7.88	7.02	7.16	-1.65654	2.23663e-08	2.7603e-06
CMD109C	NC_010130.1	264453	265166	+	hypothetical protein%2C conserved	2	4	1	6	5	7	0.11	0.23	0.07	0.37	0.25	0.39	1.21991	0.0503847	0.200585
CMS431C	NC_010145.1	1073372	1073608	-	cytochrome c oxidase assembly protein	1	0	6	9	3	6	9.22	0	65.51	60.81	17.05	44.63	1.21426	0.0880451	0.292128
CMB149C	NC_010128.1	412765	413046	-	hypothetical protein	0	1	0	0	3	0	0	2.35	0	0	4.33	0	1.20766	0.626988	0.868627
CMN083T	NC_010140.1	209371	211069	+	hypothetical transcript	607	3181	3088	879	926	685	8.96	52.37	57.75	15.76	13.48	11.13	-1.61286	0.000131658	0.00245862
CMT569T	NC_010146.1	1440727	1442820	+	hypothetical transcript	2573	3849	3377	1024	1127	1325	29.46	49.23	49.05	14.3	12.79	16.75	-1.60514	5.98164e-23	8.48944e-20
CMB093C	NC_010128.1	264338	268561	-	magnesium chelatase subunit H	712	1955	1562	499	630	585	3.69	11.35	10.29	3.18	3.26	3.37	-1.42781	1.09202e-07	9.999e-06
CML080C	NC_010138.1	182219	183571	+	acyl-CoA dehydrogenase%2C mitochondrial precursor	389	1131	967	269	368	382	7.69	24.88	24.18	6.42	7.12	8.27	-1.41874	3.3303e-06	0.000139015
CMJ183C	NC_010136.1	498701	498874	-	mitochondrial ribosomal protein L33%2C precursor	1	0	1	1	3	1	0	0	0	0	0	0	1.08198	0.457368	0.764202
CMO191C	NC_010141.1	481412	481699	+	hypothetical protein	7	7	9	19	22	11	14.47	14.06	21.36	29.2	27.23	17.8	1.05377	0.00731481	0.0516495
CMQ063C	NC_010143.1	139932	140852	-	hypothetical protein%2C conserved	790	2408	1848	643	713	692	27.06	91.27	79.71	26.1	23.46	25.6	-1.41743	6.26051e-07	3.86314e-05
CML323C	NC_010138.1	815273	816697	-	ornithine aminotransferase	2022	4557	3736	1182	1414	1608	37.32	93.69	87.28	26.38	25.61	32.55	-1.41155	5.94679e-10	1.08903e-07
CMQ171C	NC_010143.1	416762	417034	+	Sm protein F	7	3	5	12	8	13	21.63	9.02	17.84	27.16	14.71	31.43	1.01895	0.0402275	0.172616
CMH198C	NC_010134.1	521809	522003	-	box H/ACA snoRNP component Nop10p	2	2	1	6	2	3	0	0	0	0	0	0	0.985854	0.21957	0.516891
CMW036C	NC_000887.3	20817	21302	-	50S ribosomal protein L5	1	4	0	3	3	5	0.13	0.56	0	0.41	0.33	0.65	0.985737	0.219613	0.516891
CMI060C	NC_010135.1	174674	175687	+	hypothetical protein	3	9	2	11	11	8	0.09	0.3	0.07	0.39	0.31	0.26	0.981018	0.0416375	0.176796
CMT416C	NC_010146.1	1032001	1033659	-	similar to carbonic anhydrase precursor	3713	3463	2807	1095	1453	1611	56.45	58.72	54.07	20.21	21.78	26.95	-1.36402	1.11656e-30	2.1129e-27
CMI216C	NC_010135.1	580065	580343	-	probable mitochondrial intermembrane space complex subunit Tim8	3	7	5	14	12	6	7.87	17.84	15.1	27.01	18.73	12.3	0.971441	0.0532747	0.207009
CME050C	NC_010131.1	135202	136497	+	similar to nuclear LIM interactor-interacting factor	1238	3018	2475	938	928	961	25.91	70.28	65.51	23.66	18.99	22.01	-1.36393	3.03661e-08	3.51813e-06
CMP240C	NC_010142.1	607160	607534	+	retroelement	2	5	1	5	8	4	0.74	1.88	0.43	1.67	2.13	1.3	0.951141	0.164745	0.437651
CMI050C	NC_010135.1	147075	148565	+	catalase	6183	9594	7678	2731	3257	3873	107.63	186.09	169.22	57.55	55.72	74.02	-1.35615	2.51137e-17	2.03672e-14
CML146C	NC_010138.1	363403	365196	+	branched-chain alpha-keto acid dihydrolipoyl acyltransferase%2C E2 subunit:	268	889	804	271	289	280	3.7	13.69	14.06	4.55	3.94	4.26	-1.353	6.54943e-05	0.00141913
CMD163C	NC_010130.1	432430	432693	+	probable molybdopterin converting factor small subunit MoaD	9	2	4	8	14	9	35.92	7.79	18.53	23.28	33.32	28.22	0.921175	0.0690856	0.246685
CMI244C	NC_010135.1	656477	657769	+	plastid terminal oxidase	927	3025	2482	854	998	905	19.46	70.66	65.9	21.61	20.49	20.79	-1.34975	7.01405e-06	0.000247322
CMN051C	NC_010140.1	122301	122978	-	similar to 6-pyruvoyltetrahydropterin synthase	78	282	238	91	72	91	4.55	18.01	17.34	6.1	3.91	5.6	-1.34262	0.000495946	0.00686703
CMT089C	NC_010146.1	235514	237295	+	electron transfer flavoprotein-ubiquinone oxidoreductase	799	2134	1804	616	656	794	11.12	33.13	31.82	10.42	9.01	12.17	-1.31315	2.47429e-06	0.000110603
CMV214C	NC_004799.1	127936	128124	-	ribosomal protein L33	2	1	6	10	4	4	0	0	0	0	0	0	0.867498	0.204243	0.494032
CMT128C	NC_010146.1	343550	345112	-	hypothetical protein	1	2	2	4	4	2	0.02	0.04	0.04	0.08	0.06	0.04	0.847888	0.310914	0.631732
CMJ066C	NC_010136.1	201401	202966	+	phenylalanine hydroxylase	727	1553	1288	467	569	546	11.89	28.3	26.67	9.26	9.16	9.81	-1.29467	7.0452e-09	9.52277e-07
CMA024C	NC_010127.1	68879	69529	-	unknown cupin family protein	17	16	4	6	4	6	1.08	1.11	0.32	0.43	0.23	0.4	-1.28038	0.00605651	0.0455401
CMQ390C	NC_010143.1	1005916	1006875	+	hypothetical protein%2C conserved	2683	3855	3026	1188	1364	1691	86.2	137.16	122.5	45.34	42.21	58.8	-1.27305	5.44252e-17	3.86215e-14
CMS429C	NC_010145.1	1067272	1068513	-	serine-glyoxylate aminotransferase	3551	4656	3839	1643	1881	1849	78.73	114.79	107.6	43.83	40.71	44.8	-1.2725	4.915e-31	1.39512e-27
CMT356C	NC_010146.1	893487	893756	+	dynein light chain	11.94	9.21	17.55	24.17	41.11	11.14	40.12	30.15	68.22	59.4	82.21	29.32	0.83032	0.028419	0.136378
CMP283C	NC_010142.1	706760	707554	+	unknown zinc finger protein	12	14	5	12	19	28	0.52	0.67	0.27	0.61	0.79	1.31	0.825687	0.0183287	0.100965
CML261C	NC_010138.1	676080	676529	-	hypothetical protein	113	386	267	109	101	133	18.96	68.3	54.31	18.7	13.92	21.54	-1.25466	0.000334152	0.00513044
CMS336T	NC_010145.1	863527	865258	+	hypothetical transcript	394	1014	1050	356	425	398	5.68	16.3	19.18	6.24	6.04	6.32	-1.20321	5.40806e-05	0.00121832
CMN326C	NC_010140.1	807215	809689	-	similar to MAP kinase phosphatase-1	1413	3177	2941	1197	1196	1185	13.3	33.44	35.15	13.79	11.19	12.34	-1.19627	5.31984e-07	3.47135e-05
CMF169C	NC_010132.1	474176	474814	+	hypothetical protein	1	3	8	8	10	5	0.07	0.22	0.66	0.6	0.61	0.34	0.804672	0.197289	0.48525
CMS107C	NC_010145.1	271714	272193	-	retroelement%2C dead	0	1	1	2	1	1	0	0.14	0.17	0.29	0.11	0.13	0.788971	0.689933	0.900746
CMV206C	NC_004799.1	125098	125220	+	photosystem II protein X	0	1	1	2	1	1	0	0	0	0	0	0	0.78897	0.68993	0.900746
CMK115C	NC_010137.1	320824	323145	-	acyl-CoA oxidase ACX3	1091	3809	3412	1258	1421	1303	11.06	43.16	43.9	15.59	14.3	14.61	-1.19579	0.000169812	0.00301257
CMS425C	NC_010145.1	1059938	1061107	+	NADH-dependent hydroxypyruvate reductase	3402	3856	3109	1248	1533	2073	81.91	103.16	94.57	36.06	35.94	54.44	-1.1919	2.99956e-15	1.41904e-12
CMG209T	NC_010133.1	553979	556008	-	hypothetical transcript	930	2211	1864	708	850	838	11.05	29.34	28.09	10.26	10	10.99	-1.18626	1.08774e-06	5.77112e-05
CME074C	NC_010131.1	213599	213847	-	hypothetical protein	10	13	20	28	26	25	62.69	80.18	147.01	127.93	98.54	124.64	0.760639	0.0196562	0.106072
CMK093C	NC_010137.1	260779	261279	-	retroelement%2C dead	5	10	3	5	16	12	0.59	1.27	0.44	0.64	1.64	1.43	0.755267	0.107137	0.333271
CMN269C	NC_010140.1	665548	666549	-	hypothetical protein	283	672	501	182	269	254	8.52	22.43	19.02	6.53	7.82	8.29	-1.16806	9.22897e-06	0.000306391
CMG062C	NC_010133.1	173563	173931	-	mitochondrial ribosomal protein S16%2C precursor	22.63	21.5	7.07	18.2	40.3	33.9	9.12	8.76	3.34	6.52	11.54	11.9	0.745827	0.0147505	0.0861508
CMR178C	NC_010144.1	435421	435651	+	cytochrome c reductase ubiquinone-binding protein	17	10	17	25	30	25	191.78	112.35	228.38	207.61	211.17	229.39	0.745535	0.017093	0.0961714
CMQ056C	NC_010143.1	123308	123610	-	RNA polymerase I%2C II%2C III common subunit	24	18	16	30	55	21	34.18	24.97	26.12	32.56	47.82	23.63	0.743238	0.0133032	0.0793302
CMT197C	NC_010146.1	507240	507497	+	40S ribosomal protein S27	23	25	23	55	50	23	109.55	116.57	127.63	190.79	142.59	86.41	0.739634	0.0121608	0.0742332
CMH047C	NC_010134.1	130178	131422	+	similar to mRNA binding protein CSP41 precursor	2317	2210	1800	787	1035	1198	51.2	54.31	50.29	20.93	22.33	28.93	-1.1672	1.34223e-17	1.26997e-14
CMK135C	NC_010137.1	365107	365292	-	similar to NADH dehydrogenase I alpha subcomplex 1	7	7	3	1	19	11	0	0	0	0	0	0	0.736184	0.135952	0.389012
CMB089C	NC_010128.1	253759	254580	-	probable vacuolar pH control protein CLN3	119	366	285	119	132	122	4.9	16.63	14.74	5.76	5.17	5.39	-1.16354	0.000284109	0.00450682
CMT312C	NC_010146.1	787804	789606	-	membrane-associated calcium-independent phospholipase A2	152	558	490	166	240	190	2.08	8.54	8.52	2.77	3.25	2.87	-1.15572	0.00165628	0.017741
CMM141C	NC_010139.1	322718	326074	-	similar to zinc finger protein	1560	2368	2015	910	1066	930	10.4	17.68	17.08	7.45	7.09	6.88	-1.14922	1.78191e-14	7.22566e-12
CME014C	NC_010131.1	35449	35715	-	hypothetical protein	13	4	2	9	15	10	47.59	14.28	8.48	24.05	32.7	28.71	0.724107	0.11634	0.351904
CMF120C	NC_010132.1	331814	332761	-	hypothetical protein%2C conserved	1063	1917	1526	652	738	801	34.82	69.52	62.97	25.35	23.26	28.38	-1.1492	1.17572e-09	2.08581e-07
CMF101C	NC_010132.1	276190	278154	+	similar to Muconate cycloisomerase related protein	679	3196	2762	1142	1205	972	8.39	44.09	43.28	17.19	14.73	13.25	-1.13394	0.00273669	0.0258505
CMK304C	NC_010137.1	825879	827063	+	similar to syntaxin	6	4	4	2	14	9	0.14	0.11	0.12	0.06	0.32	0.23	0.707425	0.281679	0.596009
CMT468C	NC_010146.1	1179755	1180048	+	hypothetical protein	1	0	0	0	0	2	1.78	0	0	0	0	2.79	0.706814	1	1
CMV045C	NC_004799.1	29106	29213	+	photosystem II protein Y	1	0	0	0	2	0	0	0	0	0	0	0	0.703828	1	1
CMD168C	NC_010130.1	448339	448641	-	elongin C	2	2	1	3	5	1	2.85	2.77	1.63	3.26	4.35	1.13	0.701181	0.432304	0.743244
CMK010C	NC_010137.1	24882	26285	-	hypothetical protein	2488	5351	3989	1693	1995	2172	46.82	112.15	95.01	38.5	36.83	44.82	-1.12169	2.64232e-08	3.19159e-06
CMM184C	NC_010139.1	455177	456457	+	hypothetical protein%2C conserved	412	705	598	251	280	323	8.76	16.67	16.08	6.43	5.82	7.51	-1.1167	1.19434e-07	1.0622e-05
CMJ314C	NC_010136.1	825193	826107	-	similar to dTDP-4-dehydrorhamnose reductase	28.1	31.68	25.82	10.97	22.53	9.22	0.97	1.21	1.13	0.45	0.75	0.34	-1.11054	0.000230071	0.00385283
CMD068C	NC_010130.1	170992	171249	+	hypothetical protein	12	31	18	41	32	32	57.15	144.55	99.89	142.23	91.26	120.22	0.687992	0.018238	0.100619
CMG119C	NC_010133.1	303344	303985	-	similar to histidine triad protein	373	802	667	251	335	344	24.27	57.02	54.12	18.63	20.1	23.48	-1.10905	6.55597e-06	0.000237942
CMS128C	NC_010145.1	330383	333043	-	ATP-dependent Clp protease%2C ATP-binding subunit ClpB	1149	2584	2000	797	1042	1096	9.95	25.03	22	8.45	8.98	10.51	-1.08312	1.56332e-06	7.49227e-05
CMQ443C	NC_010143.1	1149323	1150390	-	similar to alkane 1-monooxygenase	445	925	788	342	361	403	12.2	28.14	27.26	11.21	9.59	12.01	-1.07794	7.21309e-06	0.000251219
CML042C	NC_010138.1	91404	91730	-	ubiquitin-like protein Rub1	50	28	53	73	105	53	41.76	23.04	50.94	49.01	56.28	36.05	0.668428	0.0167612	0.09468
CMG122T	NC_010133.1	309251	311373	-	hypothetical transcript	815	500	419	277	339	275	9.18	6.29	5.99	3.81	3.78	3.42	-1.05692	3.28406e-08	3.58531e-06
CMK075C	NC_010137.1	218142	219107	+	hypothetical protein%2C conserved	2166	2735	2215	994	1197	1511	68.93	96.4	88.83	37.59	36.7	52.06	-1.04401	2.35644e-12	7.0408e-10
CMO126C	NC_010141.1	314294	314746	-	dUTP pyrophosphatase	94	255	268	110	111	111	15.41	44.12	53.3	18.5	15	17.6	-1.02922	0.00229438	0.022692
CMR045C	NC_010144.1	124762	125055	-	similar to protein phosphatase 1%2C regulatory subunit 11	34	33	22	37	72	43	60.35	56.93	44.78	49.26	77.01	59.9	0.655163	0.00803994	0.0554684
CMP096C	NC_010142.1	232615	233607	+	similar to C-methyltransferase	677	1438	1230	543	689	602	20.66	48.64	47.33	19.73	20.3	19.92	-0.99472	7.58153e-06	0.000259279
CMN082C	NC_010140.1	206204	209125	-	similar to GTP pyrophosphokinase	1003	3062	2964	1303	1528	1093	7.81	26.68	29.32	12.44	11.85	9.44	-0.987268	0.00119542	0.0138781
CMR500C	NC_010144.1	1232430	1236284	+	membrane-associated calcium-independent phospholipase A2	1839	4136	3588	1654	1852	1772	10.53	26.52	26.11	11.64	10.59	11.27	-0.980304	9.69095e-06	0.000314374
CML168C	NC_010138.1	422065	423408	+	branched-chain alpha-keto acid decarboxylase E1 beta subunit	236	601	487	236	235	258	4.7	13.34	12.28	5.68	4.59	5.63	-0.971771	0.000713653	0.00927095
CMN064C	NC_010140.1	146581	148617	-	hypothetical protein	1632	1964	1470	657	1007	1126	19.31	25.96	22.06	9.48	11.8	14.71	-0.966522	5.10759e-10	9.66526e-08
CME102C	NC_010131.1	285093	286136	-	similar to GATA transcription factor	453	1228	1037	558	570	393	12.84	38.6	37.07	18.88	15.64	12.1	-0.963348	0.000765547	0.0098104
CMI109C	NC_010135.1	314609	314842	-	similar to glutenin low molecular weight chain precursor	15	9	8	16	16	21	152.88	91.15	96.82	119.75	101.11	173.34	0.621949	0.0916956	0.300918
CMC068C	NC_010129.1	157239	158183	+	hypothetical protein	1636	3522	3008	1459	1684	1430	53.85	128.34	124.72	56.99	53.33	50.9	-0.961228	4.97161e-06	0.000191999
CMR454C	NC_010144.1	1118270	1119478	+	hypothetical protein	458	1093	889	399	506	468	10.54	27.95	25.85	11.03	11.35	11.76	-0.953609	0.000114261	0.00218405
CMJ097C	NC_010136.1	289146	289808	+	hypothetical protein%2C conserved	735	841	679	393	437	444	44.8	56.1	51.67	27.45	24.69	28.5	-0.925287	3.87153e-12	1.09893e-09
CMM067C	NC_010139.1	140332	142143	+	hypothetical protein%2C conserved	2174	1743	1385	792	1119	1113	29.64	26.52	23.93	13.13	15.07	16.72	-0.910801	3.45582e-11	8.52988e-09
CMQ088C	NC_010143.1	204026	204898	+	hypothetical protein%2C conserved	259	653	470	237	257	299	9.66	26.91	22.05	10.43	9.17	12.01	-0.904573	0.00101855	0.0122766
CMJ099C	NC_010136.1	292602	294533	+	formate--tetrahydrofolate ligase	2142	2081	1679	933	1256	1205	27.01	29.3	26.85	14.33	15.67	16.76	-0.904038	1.49008e-16	9.39908e-14
CMN112C	NC_010140.1	290946	291290	-	mitochondrial ribosomal protein L23 precursor	32	55	38	73	82	50	18.98	32.48	26.11	36.37	32.6	24.84	0.6051	0.00808156	0.0556196
CMH268C	NC_010134.1	697935	698591	+	hypothetical protein	735.48	1238.81	961.24	539.76	610.15	549.37	45.66	84.12	74.46	38.35	35.06	35.87	-0.898357	1.57755e-07	1.31702e-05
CMT388C	NC_010146.1	969156	970130	-	unknown phosphatase CbbY	1284	1419	1139	642	816	763	40.29	49.32	45.05	23.96	24.68	25.93	-0.897602	8.32483e-15	3.63539e-12
CMS497C	NC_010145.1	1258001	1259059	-	hypothetical protein	11	10	12	15	20	19	0.31	0.31	0.42	0.5	0.54	0.57	0.595938	0.117247	0.353859
CMO121C	NC_010141.1	301893	304148	+	transketolase	6176.74	7121.16	5658.87	3231.71	3958.29	3838.06	64.77	83.44	75.3	41.4	41.18	44.49	-0.886492	1.03141e-21	1.17106e-18
CMG120T	NC_010133.1	304121	307230	+	hypothetical transcript	707	1109	933	484	557	579	5.13	9.01	8.61	4.31	4.03	4.66	-0.874842	5.50198e-07	3.50952e-05
CML058C	NC_010138.1	124473	126677	+	excinuclease ABC subunit C	1873	3459	2756	1465	1660	1680	20.17	41.63	37.67	19.27	17.73	20	-0.862417	7.88238e-07	4.66128e-05
CMI136C	NC_010135.1	377346	379325	+	similar to protein with DnaJ domain	570	1216	1086	572	668	501	6.98	16.62	16.86	8.53	8.09	6.77	-0.853273	0.000248385	0.00404034
CMT618T	NC_010146.1	1569992	1572611	-	hypothetical transcript	951	3138	2776	1335	1652	1206	8.39	30.94	31.08	14.41	14.49	11.77	-0.852949	0.00514209	0.0403757
CMK202T	NC_010137.1	554373	556138	-	hypothetical transcript	364	969	751	330	496	440	5.12	15.21	13.39	5.65	6.89	6.82	-0.84886	0.00182131	0.0190319
CMG112T	NC_010133.1	287214	289071	+	hypothetical transcript	1338	1960	1628	928	1056	984	17.69	28.92	27.29	14.93	13.8	14.34	-0.842519	7.01715e-09	9.52277e-07
CMN078C	NC_010140.1	194965	195264	+	hypothetical protein	29	26	25	44	49	35	44.4	38.73	43.87	51.04	45.58	42.22	0.568135	0.0228403	0.118091
CMT073C	NC_010146.1	186167	188920	+	methylcrotonoyl-Coenzyme A carboxylase 1	1162	2701	2168	1104	1333	1224	9.68	25.16	22.93	11.27	11.05	11.29	-0.841186	0.00017841	0.00315525
CME154C	NC_010131.1	421541	422302	+	hypothetical protein	521	543	384	228	297	338	24.45	28.04	22.6	12.48	13.16	16.92	-0.840538	6.72399e-08	6.63499e-06
CMF151T	NC_010132.1	420028	422906	+	hypothetical transcript	786.4	1469.32	1394.05	643.87	871.71	733.49	6.23	13.02	14.02	6.25	6.88	6.44	-0.835979	7.16429e-05	0.00153478
CML124C	NC_010138.1	280243	280554	+	similar to dual-specificity protein phosphatase	13	11	8	16	16	19	15.01	12.41	10.59	14.34	11.47	17.49	0.566484	0.129173	0.376794
CML211C	NC_010138.1	531815	533587	-	hypothetical protein%2C conserved	2131	3670	2713	1531	1709	1912	29.84	57.33	48.15	26.07	23.62	29.49	-0.825608	3.11665e-07	2.39098e-05
CMI012C	NC_010135.1	32883	33461	+	retroelement%2C dead	24	33	26	16	15	20	1.96	2.92	2.63	1.46	1.11	1.69	-0.800659	0.00676754	0.0489418
CMK074C	NC_010137.1	216546	217859	-	similar to glutathione S-transferase	1860	2580	2080	1112	1370	1560	38.21	58.99	54.05	27.55	27.54	35.08	-0.796268	3.2663e-08	3.58531e-06
CMO108C	NC_010141.1	276516	277898	-	hypothetical protein	990	1495	1211	655	783	857	19	31.95	29.42	15.19	14.73	18.03	-0.795964	1.15463e-06	6.06927e-05
CMK145C	NC_010137.1	394995	395342	+	hypothetical protein	15	13	10	16	36	9	8.44	7.3	6.53	7.62	13.68	4.26	0.553	0.142985	0.403442
CMK161C	NC_010137.1	449870	453112	-	hypothetical protein	837	2135	1724	1012	1066	864	5.8	16.56	15.18	8.61	7.37	6.64	-0.794262	0.0016202	0.0174202
CMJ156C	NC_010136.1	435308	436408	-	similar to microtubule-associated protein%2C RP/EB family	2418	2618	1970	1211	1373	1725	63.44	76.25	65.25	38.03	34.97	49.26	-0.791579	1.34163e-09	2.30801e-07
CMR282C	NC_010144.1	678348	681554	-	glycine dehydrogenase%2C mitochondrial precursor	6329	6937	5899	3367	4409	4201	44.41	54.48	52.59	28.99	30.85	32.7	-0.790087	1.95084e-16	1.10749e-13
CMT384C	NC_010146.1	956884	959130	+	adenylate kinase	4504	3585	3005	1997	2534	2368	47.45	42.2	40.17	25.7	26.49	27.58	-0.786902	2.67621e-14	1.01286e-11
CME096C	NC_010131.1	270676	272742	-	unknown zinc-finger protein	1147	2138	1874	1065	1219	981	13.34	27.77	27.64	15.11	14.04	12.6	-0.78469	5.25352e-05	0.00118822
CMS065C	NC_010145.1	169138	169416	-	hypothetical protein	16	26	17	23	43	27	41.95	66.26	51.32	44.38	67.13	55.34	0.540539	0.0683053	0.244341
CMA078C	NC_010127.1	243078	243338	+	hypothetical protein	18	7	12	22	19	17	78.43	29.82	60.8	69.85	49.46	58.3	0.539196	0.144456	0.40618
CMI063C	NC_010135.1	184951	186123	+	4-hydroxyphenylpyruvate dioxygenase%2C 4HPPD	929	1605	1409	724	978	828	22.29	42.79	42.71	20.85	22.85	21.67	-0.769237	2.56947e-05	0.000697937
CMM224C	NC_010139.1	554666	557092	-	hypothetical protein%2C conserved	9876	13567	11129	6511	7750	7663	95.1	146.05	136.04	76.68	74.14	81.64	-0.766935	2.66984e-10	5.22645e-08
CMT074C	NC_010146.1	190486	191529	+	AU-specific RNA-binding enoyl-CoA hydratase	206	280	277	147	169	172	5.84	8.8	9.9	4.97	4.64	5.29	-0.76445	6.0905e-05	0.00134536
CMC002C	NC_010129.1	4016	6349	-	similar to hedgehog protein	519.48	1158.49	994.17	594.65	692.04	437.37	5.23	13.05	12.72	7.32	6.92	4.87	-0.764236	0.00199367	0.0201748
CMS487C	NC_010145.1	1224679	1225065	+	hypothetical protein	177	418	323	215	196	171	55.83	134.84	120.52	62.73	45.74	48.32	-0.763721	0.00493172	0.039235
CMF127C	NC_010132.1	360915	362729	-	probable DNA polymerase alpha%2C subunit B	494	1105	955	520	627	502	6.72	16.78	16.47	8.61	8.43	7.53	-0.760412	0.00134374	0.0150759
CMS353C	NC_010145.1	902841	903209	-	hypothetical protein%2C conserved	29	41	35	56	54	53	11.68	16.7	16.53	20.07	15.46	18.6	0.52993	0.0201322	0.108244
CMP301C	NC_010142.1	755302	755622	-	mitochondrial ribosomal protein L36 precursor	39	40	47	55	70	72	36.92	37.18	51.12	41.25	41.94	55.02	0.528753	0.0173517	0.0971084
CMJ160C	NC_010136.1	444418	444915	+	hypothetical protein	340	592	440	251	298	322	41.13	76.62	65.27	32.49	31.07	38.91	-0.760273	0.000127094	0.00239705
CMI100T	NC_010135.1	291938	293345	+	hypothetical transcript	427	828	742	395	466	427	8.01	17.29	17.61	8.95	8.57	8.78	-0.757856	0.000661527	0.0087337
CMI067C	NC_010135.1	194203	194373	+	40S ribosomal protein S29	5	0	2	5	4	2	0	0	0	0	0	0	0.523721	0.491347	0.785519
CMT072C	NC_010146.1	183861	185759	-	Isovaleryl-CoA dehydrogenase	342	786	739	404	469	350	4.4	11.3	12.06	6.33	5.97	4.97	-0.746724	0.00468705	0.0381209
CMP201C	NC_010142.1	502504	503139	-	similar to transcriptional regulator	669	1347	954	596	657	648	44.4	97.61	78.9	45.03	40.13	45.05	-0.74652	0.000158282	0.0028346
CMS480C	NC_010145.1	1206014	1207510	-	hypothetical protein%2C conserved	1622	2620	2180	1218	1492	1445	28.09	50.56	47.8	25.54	25.39	27.48	-0.744261	1.58371e-06	7.49227e-05
CMR412C	NC_010144.1	1014515	1016527	+	hypothetical protein	2741	3058	2157	1257	1731	2090	32.9	40.99	32.84	18.39	20.57	27.69	-0.741967	1.19748e-07	1.0622e-05
CMR380C	NC_010144.1	913900	917337	+	fusion protein of glyoxysomal fatty acid oxidation tetrafunctional protein%2C and acetyl-CoA acyltransferase	1824	3368	3094	1681	1899	1850	11.85	24.49	25.54	13.41	12.31	13.34	-0.733374	0.000125904	0.00238253
CMF142C	NC_010132.1	398377	398778	+	hypothetical protein	17	27	9	26	30	25	4.49	7.35	2.83	6.53	6.03	6.03	0.514232	0.084176	0.282834
CMQ304R	NC_010143.1	787896	788049	-	5.8S ribosomal RNA	16.33	11.33	8.67	18.67	15.67	21.33	0	0	0	0	0	0	0.514036	0.130254	0.378043
CMQ402R	NC_010143.1	1044929	1045082	+	5.8S ribosomal RNA	16.33	11.33	8.67	18.67	15.67	21.33	0	0	0	0	0	0	0.514029	0.130214	0.378043
CMR207R	NC_010144.1	505482	505635	-	5.8S ribosomal RNA	16.33	11.33	8.67	18.67	15.67	21.33	0	0	0	0	0	0	0.514021	0.130171	0.378043
CMR373C	NC_010144.1	896973	897746	-	2%2C3-dihydro-2%2C3-dihydroxybenzoate dehydrogenase	1623	1672	1367	834	1065	1117	74.09	84.05	78.29	44.47	45.98	54.48	-0.732275	2.32494e-09	3.5935e-07
CMR233C	NC_010144.1	579816	581117	-	hypothetical protein	1211	1950	1541	957	1094	1020	25.19	45.13	40.54	23.99	22.26	23.22	-0.724497	3.648e-06	0.000148991
CMQ203C	NC_010143.1	504723	506213	+	hypothetical protein	1300	1959	1437	894	991	1157	22.63	38	31.67	18.84	16.95	22.11	-0.722958	4.3398e-06	0.000172287
CMP347C	NC_010142.1	868257	868559	-	similar to lipoic acid synthase	11	7	12	19	12	15	15.67	9.71	19.59	20.62	10.43	16.88	0.507967	0.215861	0.512094
CMW012C	NC_000887.3	5163	5678	+	ORF171	44	59	58	77	111	62	4.81	6.93	7.8	9.12	10.6	6.84	0.506217	0.0239365	0.122474
CMG033C	NC_010133.1	86853	87119	-	mitochondrial intermembrane space complex subunit Tim10	23	36	31	46	55	37	84.19	128.51	131.45	122.91	119.89	106.22	0.503241	0.0468956	0.190706
CMN184C	NC_010140.1	463439	464347	+	hypothetical protein	2	9	4	4	8	11	0.07	0.35	0.18	0.17	0.27	0.42	0.502655	0.34895	0.66916
CMQ328C	NC_010143.1	840708	842759	-	hypothetical protein%2C conserved	4230	6854	5223	3261	3930	3489	49.62	89.79	77.71	46.65	45.66	45.18	-0.721373	6.77875e-08	6.63499e-06
CMR435C	NC_010144.1	1072114	1079091	-	hypothetical protein%2C conserved	4609	10654	8363	5114	5829	4654	13.99	36.25	32.29	19.15	17.74	15.73	-0.719014	0.000783932	0.00997843
CMS116C	NC_010145.1	296013	296216	-	similar to protein transport protein SEC61 gamma subunit	4	1	6	5	10	2	0	0	0	116.54	0	0	0.496678	0.587264	0.844301
CMG061C	NC_010133.1	172293	172586	+	similar to U6 snRNA-associated Sm-like protein	4	3.5	5.56	6	12.8	1.33	7.1	6.04	11.31	7.99	13.69	1.86	0.494968	0.508024	0.791887
CMT052C	NC_010146.1	135866	136327	-	similar to 26S proteasome non-ATPase regulatory subunit 9	22	51	42	58	62	55	3.37	8.27	7.83	9.21	7.91	8.21	0.494522	0.0511581	0.202527
CMI052C	NC_010135.1	153892	155904	+	probable sulfate permease	972.48	1875.33	1488.02	842.47	950.42	1057.87	11.67	25.14	22.65	12.33	11.29	14.01	-0.714129	0.00036406	0.00535432
CMJ024C	NC_010136.1	75023	78790	-	similar to plant adhesion molecule 1	6390	9209	7454	4605	5632	4974	37.52	60.54	55.62	33.23	33.02	32.43	-0.71364	3.65965e-09	5.32714e-07
CMT135C	NC_010146.1	365938	366654	-	hypothetical protein	641	1193	871	551	709	529	33.59	68.66	57.14	33.44	34.83	29.43	-0.713171	0.000109346	0.00212588
CMN093T	NC_010140.1	241676	243140	-	hypothetical transcript	1395	2091	1720	1000	1177	1254	24.84	41.48	38.77	21.55	20.59	24.51	-0.711147	3.40603e-06	0.000140678
CMJ065C	NC_010136.1	199796	201223	-	hypothetical protein	4412	4383	3371	2185	2719	3068	81.22	89.86	78.54	48.63	49.12	61.94	-0.705624	9.38026e-11	2.04814e-08
CMN156C	NC_010140.1	390280	391953	-	hypothetical protein%2C conserved	918	1777	1382	878	1142	716	13.8	29.8	26.33	16.03	16.93	11.85	-0.702683	0.000419387	0.0060117
CMP045C	NC_010142.1	116847	118007	-	replication factor C subunit 3	1656	2427	1842	1106	1310	1514	40.3	65.63	56.63	32.3	31.03	40.18	-0.693504	3.9308e-06	0.000159394
CMS494C	NC_010145.1	1243413	1244723	+	hypothetical protein	1173	1878	1387	929	1002	1022	24.17	43.07	36.15	23.08	20.2	23.05	-0.687972	1.00869e-05	0.000320281
CMG207T	NC_010133.1	542106	543964	+	hypothetical transcript	2118	3787	2759	1653	2065	2081	27.98	55.85	46.22	26.58	26.97	30.31	-0.686766	1.50924e-05	0.000448608
CMG169C	NC_010133.1	428789	429163	+	probable RNA polymerase II subunit I	150	119	141	169	269	190	55.47	44.68	61.32	56.35	71.68	61.81	0.480867	0.00762557	0.0534449
CMQ147C	NC_010143.1	349093	349455	-	hypothetical protein	91.17	84.42	68.37	125.06	175.22	70.28	40.18	37.48	35.22	48.35	54.1	26.72	0.479181	0.0431231	0.180085
CMC093C	NC_010129.1	219974	221032	-	hypothetical protein	10	8	6	13	11	12	0.28	0.25	0.21	0.43	0.3	0.36	0.477759	0.277699	0.591556
CMN185C	NC_010140.1	467418	468938	-	hypothetical protein%2C conserved	450	998	799	547	546	424	7.64	18.87	17.17	11.24	9.11	7.9	-0.681321	0.00448959	0.0369919
CMQ436C	NC_010143.1	1135785	1136954	-	glycolate oxidase%2C peroxysomal	4753	4091	3439	2412	2917	2895	114.43	109.44	104.6	69.7	68.38	76.03	-0.679235	1.90086e-12	5.99512e-10
CMI015C	NC_010135.1	43164	44543	+	L-asparaginase	1135	1811	1394	928	1112	898	21.85	38.82	33.96	21.58	20.98	18.95	-0.675809	7.51652e-06	0.000258614
CMD162C	NC_010130.1	430299	430634	-	similar to DnaJ protein	37	42	51	61	101	38	25.88	29.09	41.18	35.06	46.33	21.95	0.468571	0.104762	0.328583
CMN279C	NC_010140.1	693665	694240	-	similar to thioredoxin f	323	597	469	290	287	356	26.69	53.53	48.05	26.76	21.38	30.37	-0.674304	0.0026155	0.0249969
CMQ378C	NC_010143.1	977191	977454	+	hypothetical protein%2C conserved	14	36	13	17	46	31	55.88	140.29	60.22	49.48	109.48	97.19	0.465282	0.156175	0.424777
CMO210C	NC_010141.1	542479	543894	+	hypothetical protein%2C conserved	1579	2577	1973	1177	1579	1406	29.39	53.42	46.48	26.48	28.83	28.7	-0.673982	6.5804e-06	0.000237942
CMO345C	NC_010141.1	850641	852245	+	probable aldehyde dehydrogenase	1224	1761	1284	852	989	1029	19.4	31.12	25.78	16.38	15.44	17.93	-0.672601	1.32197e-06	6.64145e-05
CMT445C	NC_010146.1	1115213	1117561	-	acetoacetyl-CoA synthetase	2164	2950	2555	1402	1744	2051	21.64	32.98	32.44	17.14	17.32	22.69	-0.672474	6.75674e-06	0.000242772
CMN224C	NC_010140.1	547307	548335	-	hypothetical protein	585	722	571	396	492	385	16.93	23.18	20.85	13.67	13.78	12.1	-0.671961	1.62783e-07	1.3393e-05
CME082C	NC_010131.1	228790	230283	+	similar to cell division cycle protein CDC6	357	636	543	310	372	366	6.2	12.3	11.94	6.52	6.35	6.98	-0.669796	0.00110559	0.0129678
CMQ426C	NC_010143.1	1110648	1112795	+	similar to DNA polymerase lambda	1818	1907	1303	899	1146	1320	20.2	23.67	18.37	12.19	12.62	16.2	-0.668922	8.80898e-07	4.9028e-05
CMJ033C	NC_010136.1	95117	96133	+	hypothetical protein	518	952	829	540	586	452	15.26	31.09	30.79	18.96	16.68	14.45	-0.664725	0.00146282	0.0161251
CMR291C	NC_010144.1	701239	703302	-	ATP-binding cassette%2C sub-family G%2C member 2	193.04	361.07	312.16	215.05	236.08	145.03	2.25	4.7	4.61	3.06	2.72	1.87	-0.664443	0.00655813	0.0480393
CMH015T	NC_010134.1	42913	46539	+	hypothetical transcript	2643	3847	3097	2023	2223	2269	16.18	26.37	24.1	15.22	13.59	15.42	-0.662871	2.41592e-07	1.95931e-05
CMS347C	NC_010145.1	890247	890942	+	probable mitotic spindle assembly checkpoint protein MAD2	471	536	371	316	328	285	26.11	32.59	25.72	20.21	16.97	16.72	-0.661629	8.5957e-07	4.9028e-05
CMH049C	NC_010134.1	134820	135806	-	unknown homeobox protein	52	84	49	48	44	33	1.6	2.87	1.9	1.76	1.31	1.1	-0.657925	0.00493461	0.039235
CMN056C	NC_010140.1	131410	132549	-	hypothetical protein%2C conserved	592	1053	860	504	617	600	14.78	29.21	27.12	15.09	14.98	16.33	-0.657719	0.000539151	0.0073576
CMJ073C	NC_010136.1	221371	222441	-	hypothetical protein	2459	2324	1809	1317	1627	1539	67.14	70.41	62.33	42.98	43.06	45.69	-0.656086	2.11273e-11	5.4518e-09
CMR064C	NC_010144.1	172182	173609	-	hypothetical protein%2C conserved	766	1210	954	612	742	657	14.1	24.81	22.23	13.62	13.4	13.27	-0.655805	3.13608e-05	0.0007948
CMR265C	NC_010144.1	645672	646667	+	retroelement	13	18	13	16	26	23	0.4	0.61	0.5	0.58	0.76	0.76	0.451876	0.196004	0.483709
CMA040C	NC_010127.1	115333	116844	+	citrate synthase	1181	1746	1335	884	1041	996	20.19	33.27	28.9	18.31	17.5	18.7	-0.651355	3.31038e-06	0.000139015
CMR421C	NC_010144.1	1033277	1034419	-	probable 4-nitrophenyl phosphatase	3490	3705	2825	2120	2443	2291	86.82	102.38	88.77	63.24	59.11	62.12	-0.646465	7.67105e-16	3.95896e-13
CMS213C	NC_010145.1	553881	554204	+	hypothetical protein	89	145	99	156	192	141	79.09	126.7	101.14	110.62	108.73	101.57	0.446855	0.012214	0.0743977
CML327C	NC_010138.1	824563	826179	+	hypothetical protein	1550	2342	1972	1241	1462	1361	24.34	41	39.22	23.64	22.61	23.5	-0.643818	9.32754e-06	0.000307049
CMI013C	NC_010135.1	36112	37398	+	hypothetical protein	2696	3653	2681	1686	2140	2377	56.96	85.86	71.63	42.92	44.2	54.93	-0.642411	3.36957e-07	2.51698e-05
CML308C	NC_010138.1	783573	783977	-	hypothetical protein	149	171	103	196	263	160	38.03	45.09	31.35	47.88	51.46	37.51	0.445275	0.00772746	0.0538929
CMK051C	NC_010137.1	146129	146581	+	similar to frataxin	364	330	306	245	239	207	59.67	57.1	60.85	41.2	32.3	32.83	-0.636552	3.11962e-05	0.000794173
CMO189C	NC_010141.1	475842	476510	+	similar to ubiquinone biosynthesis protein COQ4	588	647	603	373	468	449	35.2	42.41	45.08	25.63	26.01	28.33	-0.626465	5.68286e-06	0.000213653
CMQ353C	NC_010143.1	918920	919273	+	ring-box protein 1	198	161	134	273	258	184	100.68	82	79.3	119.2	89.93	79.55	0.440427	0.0171233	0.0962088
CMK116C	NC_010137.1	324045	324653	+	hypothetical protein	136	197	167	95	122	133	9.9	15.62	15.12	7.82	8.11	10.09	-0.626116	0.00104263	0.0124874
CMJ025T	NC_010136.1	82288	84485	+	hypothetical transcript	3088	4175	3395	2139	2731	2634	33.39	50.44	46.58	28.24	29.28	31.47	-0.618368	4.0377e-08	4.24482e-06
CMA068C	NC_010127.1	213411	214472	+	hydroxymethylglutaryl-CoA lyase%2C mitochondrial precursor	578	862	775	498	526	537	15.98	26.43	27.03	16.45	14.09	16.13	-0.617642	0.000480741	0.00673868
CML219C	NC_010138.1	550173	551366	-	similar to cyclin E2	1633	2211	1861	1234	1503	1293	38.22	57.52	55.04	34.7	34.29	33.03	-0.616908	8.07072e-07	4.67677e-05
CMQ297C	NC_010143.1	767468	768919	-	hypothetical protein	3653	4923	4129	2630	3027	3283	65.8	98.79	94.15	57.31	53.54	64.89	-0.614487	7.67904e-07	4.58883e-05
CMT071C	NC_010146.1	181259	183031	+	methylcrotonyl-CoA carboxylase	1547	2325	2075	1244	1572	1421	21.66	36.32	36.82	21.18	21.73	21.92	-0.612111	5.16109e-05	0.00117669
CMJ281C	NC_010136.1	745403	746476	+	hypothetical protein	1698	1930	1417	1016	1302	1224	46.17	58.24	48.63	33.03	34.33	36.19	-0.611989	6.35884e-09	9.02478e-07
CMC125C	NC_010129.1	293754	295973	+	heat shock protein 101	1021	1579	1251	877	989	855	10.91	18.85	16.96	11.45	10.48	10.1	-0.6114	4.84077e-05	0.00114029
CMF187C	NC_010132.1	528468	529679	-	similar to ubiquitin-conjugating enzyme E2 variant	642	500	347	263	326	441	14.72	12.74	10.05	7.25	7.29	11.04	-0.610898	0.00357302	0.0316443
CMS433T	NC_010145.1	1074007	1076070	-	hypothetical transcript	1134	1623	1206	798	926	1057	13.21	21.12	17.82	11.34	10.68	13.59	-0.60976	4.93022e-05	0.0011518
CMI251C	NC_010135.1	666767	669613	-	heat shock protein ClpB	5672	8336	6730	4387	5758	4627	45.5	74.8	68.56	43.13	45.99	41.13	-0.608915	7.48697e-07	4.52165e-05
CMT028C	NC_010146.1	70562	71509	+	Mn superoxide dismutase:	1136.72	1453.12	1133.82	824.06	895.94	899.1	37.23	52.69	46.79	32.04	28.24	31.85	-0.608165	1.8267e-06	8.43104e-05
CMR172C	NC_010144.1	420245	422734	+	hypothetical protein%2C conserved	948	1620	1096	728	879	965	8.86	16.93	13.01	8.33	8.17	9.98	-0.60815	0.000358182	0.00531839
CMK134C	NC_010137.1	362347	364920	+	hypothetical protein	1917	3303	2443	1752	1936	1727	17.25	33.23	27.91	19.3	17.32	17.2	-0.606636	5.02307e-05	0.00116736
CMS014C	NC_010145.1	33345	33737	-	hypothetical protein%2C conserved	104	123	112	162	190	142	30.47	36.98	38.92	44.42	41.69	37.59	0.429231	0.00930426	0.0610639
CML153C	NC_010138.1	388682	389467	-	hypothetical protein	2742	3725	2711	1804	2163	2497	121.87	182.4	151.21	93.78	91.06	118.69	-0.602702	2.5467e-06	0.000112075
CMK018T	NC_010137.1	46789	48508	+	hypothetical transcript	1450	2098	1727	1122	1377	1261	21.08	34.02	31.81	19.82	19.75	20.18	-0.602578	1.00024e-05	0.000320281
CMA087C	NC_010127.1	267374	270496	-	hypothetical protein%2C conserved	2733	4925	3835	2618	3020	2565	19.75	39.84	35.22	23.22	21.76	20.56	-0.600223	0.000129585	0.00243595
CMS251C	NC_010145.1	643683	644705	-	hypothetical protein%2C conserved	746	1069	814	558	684	629	21.78	34.61	29.98	19.43	19.31	19.93	-0.598481	2.90231e-05	0.000766345
CMQ357T	NC_010143.1	929949	930772	-	hypothetical transcript	978	1360	1152	766	846	875	40.11	61.54	59.36	36.9	33.02	38.51	-0.597099	6.17128e-05	0.00135792
CML188C	NC_010138.1	473462	473749	+	hypothetical protein%2C conserved	15	27	23	37	36	21	31.01	54.22	54.59	56.87	44.56	33.98	0.421226	0.172883	0.450413
CMB115C	NC_010128.1	322341	323489	-	hypothetical protein	1558	1918	1342	1000	1249	1169	38.48	52.62	41.86	29.62	30.01	31.47	-0.594475	1.01935e-07	9.4874e-06
CMO319C	NC_010141.1	792283	793956	-	hypothetical protein%2C conserved	1104	1676	1401	844	1163	1009	16.6	28.1	26.69	15.41	17.24	16.69	-0.593638	9.36511e-05	0.00189878
CMS328C	NC_010145.1	839016	840014	+	hypothetical protein%2C conserved	1708	2023	1496	1146	1374	1204	51.67	67.82	57.06	41.28	40.13	39.49	-0.591196	7.63486e-09	9.8507e-07
CMD061C	NC_010130.1	156389	157510	-	hypothetical protein%2C conserved	926	1850	1539	980	1101	1028	23.65	52.47	49.63	29.98	27.32	28.6	-0.590484	0.00372996	0.0324911
CMH110C	NC_010134.1	267230	269548	-	hypothetical protein	370	397	349	221	356	234	3.76	4.51	4.5	2.74	3.59	2.63	-0.587954	6.0458e-05	0.0013407
CMM030C	NC_010139.1	67069	67437	-	NADH dehydrogenase I beta subcomplex 9	156	163	108	194	276	147	62.84	66.41	51.01	69.52	79.01	51.59	0.419427	0.0194965	0.105428
CMR206R	NC_010144.1	500266	503683	-	28S ribosomal RNA	17386.9	17875.6	22677.4	29223.8	29446.4	26216.3	113.66	130.93	188.38	234.82	192.25	190.38	0.418798	0.0102493	0.0653033
CMQ041C	NC_010143.1	99547	100821	-	pseudouridylate synthase I	790	1117	795	492	751	700	16.9	26.58	21.51	12.68	15.7	16.38	-0.58644	0.000102658	0.00200962
CMR417C	NC_010144.1	1024823	1025479	+	hypothetical protein	910.52	1422.19	1220.76	719.24	953.85	902.63	56.52	96.57	94.57	51.1	54.8	58.94	-0.585574	0.000428692	0.00609946
CMV168C	NC_004799.1	108697	108981	+	ribosomal protein S19	140	117	116	161	180	194	312.87	254.02	297.9	266.5	240.31	339.1	0.415285	0.0134519	0.0799651
CMM036C	NC_010139.1	77281	78255	+	hypothetical protein	1079	1492	1141	781	982	906	33.86	51.86	45.12	29.14	29.71	30.79	-0.584248	8.93649e-06	0.000298426
CMP077C	NC_010142.1	188799	189869	-	hypothetical protein	8	10	5	13	11	9	0.22	0.3	0.17	0.42	0.29	0.27	0.414778	0.381179	0.697149
CMG008C	NC_010133.1	25214	26308	+	unknown Zinc finger protein	1801	2981	2196	1592	1783	1640	47.62	87.5	73.31	50.38	45.76	47.19	-0.581084	4.11766e-05	0.000990506
CMI243C	NC_010135.1	652766	654169	+	plastid terminal oxidase	1133	1168	884	648	792	838	21.32	24.48	21.06	14.74	14.62	17.29	-0.580596	3.2467e-06	0.000137696
CMG217C	NC_010133.1	575272	576483	+	NADPH:protochlorophyllide oxidoreductase	6597.33	7648.12	5561.41	3916.97	5050.56	5257.6	151.26	194.93	161.15	107.95	112.93	131.63	-0.576371	2.92025e-08	3.45381e-06
CML246C	NC_010138.1	629315	631216	+	MYB-related protein	4078	6316	5657	8213	10187	5030	52.4	90.61	92.18	128.53	129.46	71.28	0.408478	0.0376374	0.164994
CME146C	NC_010131.1	398022	400667	-	polo-like protein kinase	5542	6002	4408	3226	4212	4051	48.32	58.52	48.8	34.44	36.53	39.11	-0.574111	6.73132e-11	1.52855e-08
CMO142C	NC_010141.1	367574	369163	-	serine hydroxymethyltransferase%2C cytosolic	5225	5139	4317	3305	4026	3333	83.8	91.89	87.7	64.28	63.57	58.77	-0.569718	3.68602e-13	1.30785e-10
CMP334C	NC_010142.1	837299	837640	+	DnaJ homolog%2C subfamily D	258	219	174	317	358	251	161.44	136.21	126.01	165.41	149.09	130.94	0.406054	0.0094481	0.0617936
CMH229C	NC_010134.1	584534	586711	-	probable sulfate permease	1875.52	3019.67	2480.98	1520.53	1866.58	1991.13	20.5	36.87	34.4	20.29	20.23	24.04	-0.568452	0.000282221	0.00450048
CMK043C	NC_010137.1	122977	124479	-	MYB-related protein	2365	2768	2196	1433	1868	2026	40.75	53.14	47.91	29.9	31.64	38.33	-0.565012	1.2515e-06	6.45887e-05
CMG097C	NC_010133.1	250350	251411	-	hypothetical protein	1191	1369	953	688	925	932	32.92	41.98	33.24	22.72	24.77	28	-0.563462	9.35695e-06	0.000307049
CMN128C	NC_010140.1	329462	330340	-	hypothetical protein%2C conserved	719	1061	728	560	651	610	26.52	43.25	33.78	24.39	22.98	24.24	-0.560342	0.000104883	0.00204611
CMK141C	NC_010137.1	382902	384338	+	glycerate kinase	2118	1756	1442	1129	1493	1265	38.67	35.71	33.33	24.93	26.76	25.34	-0.557122	7.13199e-07	4.35358e-05
CMV173C	NC_004799.1	110468	110716	+	ribosomal protein S17	131	174	115	183	219	193	821.18	1073.16	845.33	836.09	830.03	962.19	0.402735	0.00742968	0.0523304
CMN271C	NC_010140.1	668559	668924	-	hypothetical protein	81	60	50	101	95	74	34.11	25.5	24.65	37.58	28.23	27.02	0.402541	0.050314	0.200444
CMB013C	NC_010128.1	33032	37762	+	topoisomerase II	12632	14932	10782	7711	9611	10557	57.93	76.72	62.87	43.54	44.1	53.83	-0.555794	9.36412e-07	5.16118e-05
CMR330C	NC_010144.1	801864	802268	+	hypothetical protein%2C conserved	278	213	190	332	396	244	70.95	56.16	57.83	81.1	77.48	57.2	0.40231	0.0217202	0.114384
CMI288C	NC_010135.1	758526	760445	+	hypothetical protein	1072	1935	1417	1004	1264	991	13.62	27.45	22.83	15.54	15.88	13.89	-0.555412	0.00101521	0.0122624
CMM260C	NC_010139.1	653325	654350	+	hypothetical protein%2C conserved	1292	1782	1432	1002	1185	1122	37.56	57.45	52.51	34.74	33.32	35.41	-0.55436	2.93503e-05	0.000771396
CML116C	NC_010138.1	258490	259878	+	hypothetical protein	3114	3919	2630	1942	2516	2594	59.44	83.29	63.52	44.78	47.08	54.27	-0.549951	2.47998e-07	1.96658e-05
CMB124C	NC_010128.1	345967	347271	-	hypothetical protein	1704	2282	1631	1158	1398	1548	35.33	52.65	42.77	28.94	28.36	35.13	-0.549538	3.10743e-05	0.000794173
CMR328C	NC_010144.1	796204	797133	+	hypothetical protein	23	26	21	32	45	23	0.78	0.97	0.89	1.28	1.46	0.84	0.400083	0.170269	0.446461
CMK206C	NC_010137.1	564479	565798	-	hypothetical protein	849	1486	1077	713	881	919	17.34	33.77	27.82	17.56	17.61	20.54	-0.546561	0.00180964	0.0190247
CMP078C	NC_010142.1	192737	195070	+	probable beta-galactosidase	2599	2795	2094	1576	1901	2005	26.19	31.48	26.78	19.41	19.02	22.34	-0.5465	6.00786e-08	6.2012e-06
CML144C	NC_010138.1	357781	358935	+	hypothetical protein%2C conserved	683	1159	1003	684	757	673	16.74	31.57	31.06	20.12	18.06	17.99	-0.54609	0.00274151	0.0258531
CMO125C	NC_010141.1	312894	313787	+	phosphomethylpyrimidine kinase	465	679	485	354	407	440	16.69	26.95	21.91	15.03	14	17.03	-0.537428	0.000793506	0.0100777
CMV046C	NC_004799.1	29220	29396	+	ribosomal protein L32	9	13	11	14	18	15	0	0	0	0	0	0	0.398774	0.301316	0.619996
CMM258C	NC_010139.1	648481	649473	+	similar to longevity assurance protein LAG1	674	895	756	473	628	634	20.57	30.27	29.09	17.19	18.5	20.98	-0.536718	0.000492168	0.00683139
CMS462C	NC_010145.1	1155304	1156911	-	fusion protein of dihydrofolate reductase and thymidylate synthase	699	1197	946	672	824	634	11.05	21.1	18.95	12.89	12.83	11.02	-0.534414	0.00196134	0.0199902
CMB098C	NC_010128.1	285085	285438	+	hypothetical protein%2C conserved	106	104	58	122	159	97	53.9	52.97	34.32	53.27	55.42	41.93	0.39707	0.0351775	0.15663
CMN094C	NC_010140.1	243321	244235	+	probable short-chain dehydrogenase	720.88	902.49	719.3	514.23	656.32	576.73	24.95	34.55	31.34	21.08	21.8	21.55	-0.533689	4.18867e-05	0.00100334
CME063C	NC_010131.1	180264	180662	+	similar to splicing factor 3b subunit 4	70	60	43	73	99	73	19.11	16.87	13.96	18.87	20.48	18.16	0.396184	0.0422514	0.177746
CMI266C	NC_010135.1	703829	704452	+	hypothetical protein	494	336	313	512	717	406	34.13	25.32	26.92	40.14	45.43	29.31	0.396115	0.0319801	0.147363
CMP254C	NC_010142.1	640876	642813	+	MYB-related protein	884	1420	1031	768	849	855	11.1	19.92	16.42	11.75	10.55	11.85	-0.532351	0.000673748	0.00883342
CMP230C	NC_010142.1	581521	582858	-	probable protein phosphatase methylesterase-1	924	1229	890	637	797	824	18.53	27.43	22.58	15.41	15.65	18.1	-0.531227	0.000100089	0.00197302
CMI073C	NC_010135.1	214454	215125	+	hypothetical protein	2888	3961	3148	2127	2612	2721	171.38	257.39	233.32	144.94	143.97	170.28	-0.529562	8.58204e-06	0.000289292
CML047C	NC_010138.1	98113	99402	+	similar to mRNA-binding protein	4797	4584	3398	2839	3416	3250	101.03	107.4	90.5	72.04	70.34	74.88	-0.522416	1.80321e-09	2.92481e-07
CML249C	NC_010138.1	636234	637442	+	probable 8-oxoguanine-DNA-glycosylase	1627	2001	1562	1159	1454	1284	37.43	51.17	45.41	32.05	32.62	32.25	-0.521635	1.16773e-06	6.08184e-05
CMB099C	NC_010128.1	286393	286752	-	hypothetical protein%2C conserved	136	180	136	235	245	159	62.79	83.57	73.29	94.52	78.68	63.03	0.39409	0.0313717	0.145596
CMP214C	NC_010142.1	532861	533787	-	thiamine-phosphate pyrophosphorylase	1446	2000	1566	1103	1392	1285	49.04	75.05	66.87	44.33	45.35	47.08	-0.517284	4.25043e-05	0.00100961
CML043C	NC_010138.1	91933	93993	+	hypothetical protein%2C conserved	1938	2011	1619	1311	1628	1265	22.61	26.21	23.96	18.66	18.82	16.3	-0.514382	1.01943e-07	9.4874e-06
CMJ086C	NC_010136.1	267596	268843	+	probable gamma hydroxybutyrate dehydrogenase	3621	2963	2345	1934	2458	2301	79.76	72.58	65.3	51.26	52.87	55.39	-0.514373	8.79382e-07	4.9028e-05
CMD161C	NC_010130.1	428718	429665	+	hypothetical protein	4380	5128	3382	2682	3364	3585	143.47	185.96	139.55	104.28	106.03	127.01	-0.511104	1.28173e-06	6.55527e-05
CMI149C	NC_010135.1	409293	409736	-	hypothetical protein	208	224	178	302	325	233	36.64	41.51	37.93	53.99	46.66	39.38	0.391127	0.00949089	0.0619308
CMC099C	NC_010129.1	231953	232225	-	NADH dehydrogenase I beta subcomplex 7	52	63	63	84	98	71	160.71	189.5	224.8	190.11	180.15	171.68	0.390838	0.0546927	0.210359
CMR246C	NC_010144.1	604944	606563	-	hypothetical protein%2C conserved	1762	2007	1387	1218	1390	1258	27.6	35.05	27.52	23.15	21.45	21.67	-0.509409	8.70583e-07	4.9028e-05
CMJ315C	NC_010136.1	826773	828353	-	similar to high-affinity iron permease	368.33	416.79	321.65	247.12	318.58	272.4	5.95	7.51	6.58	4.84	5.07	4.84	-0.508098	6.96836e-05	0.00149846
CMJ159C	NC_010136.1	441010	442236	+	hypothetical protein	2012	1914	1347	1081	1453	1429	45.36	47.97	38.38	29.31	31.96	35.19	-0.507568	1.93586e-05	0.000546444
CMP088C	NC_010142.1	216037	216900	+	hypothetical protein%2C conserved	2754	4259	3470	2441	2866	2696	104.45	178.45	165.52	109.18	103.87	110.05	-0.501917	0.000166258	0.00295877
CMR404C	NC_010144.1	988406	988645	+	cytochrome c oxidase subunit VIb	28	16	16	20	38	27	233.91	132.26	157.87	122.21	194.62	181.25	0.387194	0.200579	0.489547
CMV215C	NC_004799.1	128182	128406	+	ribosomal protein S20	65	80	60	79	102	107	903.1	1112.02	998.44	812.62	896.3	1219.85	0.386566	0.0402978	0.172657
CMP331C	NC_010142.1	829769	831823	-	hypothetical protein	1671	2263	1885	1358	1595	1493	19.57	29.6	28	19.39	18.5	19.3	-0.499472	7.22669e-05	0.00153655
CMV221C	NC_004799.1	138529	138774	+	ATP synthase CF0 C subunit	155	147	161	211	232	212	1067.62	998	1303.37	1060.21	970.23	1165.08	0.385215	0.0192635	0.104649
CMG037C	NC_010133.1	98639	98896	-	hypothetical protein	32	48	35	60	66	36	152.41	223.81	194.22	208.14	188.21	135.25	0.385019	0.117879	0.355014
CMI289T	NC_010135.1	761015	762542	-	hypothetical transcript	3508	4186	3056	2397	2800	2950	59.18	78.7	65.28	48.99	46.45	54.66	-0.495754	3.68794e-07	2.71902e-05
CMI157C	NC_010135.1	428710	431016	+	ATP-dependent zinc protease	1968	3077	2451	1693	2304	1794	20.1	35.13	31.78	21.13	23.36	20.26	-0.494184	0.000268061	0.00429882
CMN329C	NC_010140.1	819825	820175	-	hypothetical protein	51	30	34	47	73	43	27.26	16.03	21.12	21.42	26.55	19.45	0.382822	0.113966	0.347654
CMO238C	NC_010141.1	614788	616605	-	hypothetical protein	1545	2201	1680	1246	1609	1312	20.98	33.35	28.92	20.58	21.58	19.63	-0.493882	7.3694e-05	0.00154125
CMH199C	NC_010134.1	525670	526914	+	hypothetical protein	2280	2425	1773	1371	1707	1841	50.38	59.59	49.53	36.46	36.83	44.46	-0.4925	7.19265e-06	0.000251219
CMP138C	NC_010142.1	348169	348468	+	U6 snRNA-associated Sm-like protein LSm6	12	19	9	17	21	18	18.37	28.31	15.79	19.72	19.53	21.71	0.381024	0.265233	0.575365
CMH103C	NC_010134.1	247295	248209	-	similar to short-chain dehydrogenase	820.12	1211.51	856.7	648.77	869.68	698.27	28.38	46.38	37.33	26.59	28.89	26.09	-0.491731	0.000372986	0.00545732
CMC175T	NC_010129.1	430588	432769	-	hypothetical transcript	4269	4192	3437	2833	3436	2843	46.55	51.08	47.56	37.72	37.16	34.26	-0.491455	1.90688e-10	3.8662e-08
CMN338C	NC_010140.1	843555	844766	+	NADPH:protochlorophyllide oxidoreductase%2C chloroplast precursor	4198.67	5417.88	4057.59	2952.03	3560.44	3908.4	96.26	138.09	117.57	81.36	79.61	97.85	-0.491376	1.53578e-05	0.000454096
CMI088C	NC_010135.1	252623	254599	-	ATP-binding cassette%2C sub-family G	3194	3802	2857	2289	2784	2458	39.17	52.07	44.44	34.21	33.79	33.26	-0.49137	2.34207e-09	3.5935e-07
CMP055T	NC_010142.1	149040	150860	+	hypothetical transcript	776.85	1296.97	1151.31	808.49	933.67	757.65	10.53	19.61	19.78	13.33	12.5	11.31	-0.490783	0.00620812	0.0463121
CMG181T	NC_010133.1	472541	474368	+	hypothetical transcript	1104	1524	1266	870	1107	1027	14.89	22.94	21.64	14.28	14.75	15.26	-0.489143	0.00033569	0.00513669
CMN291C	NC_010140.1	718453	718758	-	hypothetical protein	132	223	121	184	296	186	175.08	288.36	183.99	187.07	240.92	195.45	0.375261	0.0531032	0.2067
CMH133C	NC_010134.1	324981	325919	-	hypothetical protein%2C conserved	1159	1199	1042	779	942	892	38.53	44.12	43.63	30.72	30.11	32.06	-0.488438	2.99218e-05	0.000782794
CMI106C	NC_010135.1	305024	306385	+	homogentisate 1%2C2-dioxygenase	685	1168	953	627	824	724	13.42	25.47	23.62	14.83	15.81	15.54	-0.488091	0.00520848	0.0406162
CMG224C	NC_010133.1	205988	206599	+	hypothetical protein	884	1107	757	572	774	758	63.68	86.88	67.84	46.6	50.95	56.91	-0.485232	0.000244758	0.00399278
CMM170C	NC_010139.1	398982	400109	-	hypothetical protein	946.14	1483.86	1204.93	830.17	1038.41	947.02	23.98	41.77	38.57	25.22	25.58	26.15	-0.484102	0.00179059	0.0188944
CMS408C	NC_010145.1	1018740	1019783	+	hypothetical protein	713	1129	805	617	748	671	20.2	35.49	28.78	20.87	20.52	20.65	-0.483749	0.0014847	0.0162401
CMD009T	NC_010130.1	28561	30909	+	hypothetical transcript	657	1032	844	540	710	714	6.57	11.54	10.71	6.6	7.05	7.9	-0.482637	0.00483744	0.0390087
CMN194C	NC_010140.1	482860	484287	-	cathepsin D precursor	204	275	222	164	171	203	3.76	5.64	5.17	3.65	3.09	4.1	-0.481518	0.00644909	0.0475474
CMF069C	NC_010132.1	178541	181252	-	chromosome assembly complex Condensin I%2C subunit H	3961	5071	3669	2836	3587	3350	33.58	48.08	39.49	29.44	30.25	31.45	-0.48081	2.70805e-07	2.10597e-05
CMJ308C	NC_010136.1	808919	809965	-	retroelement%2C alive	1312	956	740	1197	1499	1451	37.02	29.92	26.35	40.33	40.96	44.48	0.370322	0.0107433	0.0676159
CMS162C	NC_010145.1	430086	431141	+	hypothetical protein	20	26	21	31	29	33	0.56	0.8	0.74	1.03	0.78	1	0.370226	0.197978	0.485496
CMS056C	NC_010145.1	136996	138315	+	CTP:phosphatidate cytidylyltransferase%2C phosphatidate cytidylyltransferase	1201.15	1715.13	1394.06	1057.98	1220.59	1062.07	24.53	38.98	36.01	26.05	24.39	23.74	-0.479049	0.000505562	0.00694933
CMO284C	NC_010141.1	720210	721088	-	probable 3-oxo-5-alpha-steroid 4-dehydrogenase	1341	1936	1597	1127	1265	1376	49.47	78.93	74.11	49.09	44.65	54.68	-0.477894	0.00125184	0.0144152
CMT172C	NC_010146.1	440638	441843	-	presumed transcriptional regulator for RuBisCO operon	19446	19946	14211	12195	15421	13589	448.9	511.83	414.59	338.33	347.1	342.5	-0.477479	6.7514e-08	6.63499e-06
CME178T	NC_010131.1	471042	472722	-	hypothetical transcript	1172	1742	1375	1020	1226	1084	17.53	29.06	26.06	18.53	18.08	17.84	-0.476542	0.000717472	0.0092781
CMR409C	NC_010144.1	998391	1000370	+	hypothetical protein	3518	5150	4130	3006	3691	3258	43.07	70.4	64.12	44.85	44.72	44.01	-0.475928	6.23219e-05	0.00136078
CMM319T	NC_010139.1	816000	818355	-	hypothetical transcript	514	663	499	351	472	475	5.12	7.39	6.31	4.28	4.67	5.24	-0.474758	0.00107018	0.0126046
CMC051C	NC_010129.1	118676	121174	+	similar to programmed cell death 6 interacting protein	2785	3416	2705	1981	2424	2487	25.93	35.56	31.97	22.56	22.43	25.62	-0.474532	5.04791e-06	0.000192329
CMB012C	NC_010128.1	30543	32045	-	similar to spindle pole body associated protein	2696	2864	2211	1694	2107	2195	46.45	54.99	48.23	35.34	35.68	41.53	-0.473936	2.44236e-06	0.000110042
CMK088C	NC_010137.1	249615	250298	+	hypothetical protein%2C conserved	292	239	201	295	434	289	16.74	15.01	14.4	19.47	23.17	17.5	0.359654	0.0185221	0.101692
CMR276C	NC_010144.1	669293	670552	-	hypothetical protein	4803.2	4851.24	3423.27	3080.13	3600.37	3373.65	104.43	117.31	94.1	80.62	76.46	80.19	-0.471862	3.22316e-08	3.58531e-06
CMF173C	NC_010132.1	483331	485637	+	DNA replication licensing factor MCM5	3031	5220	4062	3163	3412	3005	30.96	59.59	52.66	39.48	34.6	33.94	-0.470947	0.00174963	0.0186005
CMH215C	NC_010134.1	554376	554693	-	Sm protein E	18.77	23.91	15.31	31.07	25.99	22.52	18.95	23.67	17.76	24.69	16.5	18.29	0.356823	0.236369	0.536747
CMQ044C	NC_010143.1	106471	107832	+	aurora kinase	2641	2972	1935	1607	2218	2002	51.73	64.81	47.96	38	42.57	42.96	-0.470656	2.05841e-06	9.42386e-05
CMF158C	NC_010132.1	439573	439983	+	dihydroneopterin aldolase	101	106	68	109	139	129	24.17	26.29	19.46	25.23	25.78	28.58	0.35654	0.0315811	0.146117
CMI265C	NC_010135.1	702156	702479	-	hypothetical protein	22	37	30	30	65	30	19.55	32.33	30.65	21.27	36.81	21.61	0.356539	0.239827	0.540491
CMM239C	NC_010139.1	593511	597185	+	hypothetical protein	9106	9137	6893	5552	7058	6878	54.95	61.73	52.87	41.17	42.53	46.08	-0.466359	5.15543e-07	3.40318e-05
CMW001C	NC_000887.3	1	414	+	succinate dehydrogenase cytochrome B560 subunit	73	86	107	122	127	122	16.94	20.71	29.72	27.51	22.95	26.3	0.356146	0.100832	0.319968
CMH087C	NC_010134.1	218606	218899	+	hypothetical protein%2C conserved	370	419	389	497	690	460	656.76	722.79	791.87	661.64	737.99	640.75	0.355653	0.0151541	0.0873622
CMP130C	NC_010142.1	322489	325830	-	similar to microtubule-associated protein	7381	8021	5896	4684	6002	5837	49.47	60.17	50.21	38.54	40.13	43.41	-0.4659	4.70448e-07	3.21775e-05
CML290C	NC_010138.1	751393	752589	-	hypothetical protein%2C conserved	1238	1739	1315	988	1214	1149	28.88	45.08	38.76	27.69	27.6	29.25	-0.46342	0.00043031	0.00610717
CMH092C	NC_010134.1	225483	226100	+	hypothetical protein	272	260	224	332	402	309	19.18	19.99	19.66	26.53	25.96	22.75	0.354567	0.00845599	0.0574587
CMF007C	NC_010132.1	19518	20978	-	hypothetical protein%2C conserved	1525	2294	1848	1373	1531	1526	27.25	45.67	41.81	29.69	26.87	29.93	-0.462685	0.001195	0.0138781
CMB151C	NC_010128.1	415748	416482	+	adenylylsulfate kinase	659	644	524	847	989	680	32.99	35.44	32.87	49.26	46.56	36.22	0.353567	0.00790585	0.0549346
CML092C	NC_010138.1	206925	207254	+	hypothetical protein%2C conserved	16	12	6	12	25	10	12.58	9.31	5.43	7.64	12.7	6.43	0.35335	0.418687	0.732476
CMT264C	NC_010146.1	655684	656028	-	probable iron-sulfur cluster assembly protein IscA	78	64	68	96	132	65	46.25	37.8	46.73	47.82	52.48	32.29	0.353067	0.112767	0.345689
CMS081C	NC_010145.1	208461	208832	-	hypothetical protein	243	224	163	245	355	267	93.74	87.56	73.84	84.65	98.01	90.17	0.353003	0.0129172	0.0775991
CMO083C	NC_010141.1	212177	213883	-	similar to processing protease	1676	1843	1501	1181	1394	1341	24.59	30.17	27.91	21.05	20.18	21.66	-0.462606	1.16317e-05	0.000362819
CMS015C	NC_010145.1	34502	35761	-	hypothetical protein	1415	1916	1564	1213	1333	1282	30.76	46.33	42.99	31.75	28.31	30.47	-0.461001	0.000356261	0.00530838
CMK278C	NC_010137.1	767155	767991	+	probable protein disulfide isomerase	1288	1010	773	1311	1695	1203	51.46	44.54	38.82	61.61	64.54	51.63	0.351792	0.00844409	0.0574587
CMC047C	NC_010129.1	111326	112321	-	hypothetical protein%2C conserved	383	398	325	254	299	310	11.64	13.4	12.45	9.19	8.77	10.21	-0.459847	0.000770735	0.00985464
CMT261C	NC_010146.1	647462	649087	+	similar to Pfam GTP-CDC domain protein	1504	1601	1251	945	1170	1279	23.45	27.83	24.71	17.88	17.97	21.93	-0.459403	0.000250627	0.00405358
CMP184C	NC_010142.1	458900	459511	-	hypothetical protein%2C conserved	839	660	571	540	611	468	60.44	51.8	51.17	43.99	40.22	35.14	-0.457677	0.00147783	0.0161962
CMS125C	NC_010145.1	321089	322237	-	alcohol dehydrogenase class III	1771	1992	1693	1273	1502	1505	43.74	54.65	52.81	37.7	36.09	40.52	-0.457124	3.99297e-05	0.000964598
CMG075C	NC_010133.1	198601	200955	+	unknown kinase with aarF domain	1704	2466	2230	1496	1912	1674	16.99	27.49	28.23	18.24	18.93	18.46	-0.457063	0.00103333	0.0124284
CMH134T	NC_010134.1	329730	333019	+	hypothetical transcript	3988.93	3616.37	2918.37	2250.73	3225.6	2795.64	27.21	27.61	25.29	18.84	21.94	21.15	-0.456625	5.10039e-07	3.40318e-05
CMB136C	NC_010128.1	367906	371199	-	hypothetical protein	2448	3207	2398	1700	2163	2436	16.67	24.45	20.75	14.21	14.69	18.41	-0.455419	0.000300772	0.00471681
CMT288C	NC_010146.1	735004	735990	+	hypothetical protein%2C conserved	3721	4765	3554	2817	3409	3205	114.62	162.64	138	103.26	101.32	106.99	-0.455314	1.05369e-06	5.64318e-05
CMJ115C	NC_010136.1	330235	330933	-	hypothetical protein%2C conserved	1497	2313	1656	1407	1544	1330	82.3	139.5	113.87	89.3	79.3	77.43	-0.454115	0.000885777	0.0109555
CMC065C	NC_010129.1	148182	149444	+	hypothetical protein	36	31	28	31	60	40	0.78	0.75	0.77	0.81	1.27	0.95	0.345137	0.172259	0.449822
CML004C	NC_010138.1	11304	12884	+	similar to high-affinity iron permease	2014.86	2029.73	1511.06	1280.86	1626.21	1449.7	32.55	36.55	30.92	25.09	25.86	25.74	-0.4516	3.2381e-06	0.000137696
CMS093C	NC_010145.1	235336	237744	-	hypothetical protein	1959	2601	1970	1528	1753	1845	19.03	28.24	24.29	18.15	16.91	19.83	-0.449299	0.000124116	0.00235654
CMR039C	NC_010144.1	110410	111039	+	hypothetical protein	1	4	3	6	2	3	0.07	0.3	0.25	0.46	0.12	0.21	0.343427	0.655967	0.883651
CMP209C	NC_010142.1	522288	522719	+	hypothetical protein	15	23	18	17	35	25	2.93	4.7	4.24	3.32	5.48	4.63	0.342566	0.28948	0.60539
CMF042C	NC_010132.1	103390	103809	+	similar to programed cell death protein 5	174	233	180	269	305	228	38.02	53	47.19	57.68	52.44	46.61	0.342435	0.0281445	0.135771
CMR126C	NC_010144.1	328897	330375	+	probable sulfite oxidase	1191	1430	1104	846	1087	1006	20.95	28.02	24.59	18.01	18.78	19.42	-0.44867	9.47862e-05	0.00190816
CMD048C	NC_010130.1	129234	129521	+	cytochrome c reductase subunit 9(X)	16	12	28	28	33	17	33.07	24.1	66.46	43.03	40.85	27.51	0.339132	0.353025	0.670284
CML176C	NC_010138.1	438187	439911	+	hypothetical protein%2C conserved	2445	3454	2919	2184	2570	2247	35.41	55.81	53.58	38.44	36.73	35.83	-0.447928	0.000211219	0.00359008
CMC021C	NC_010129.1	51024	53018	+	pyruvate kinase	8922	6446	4855	8555	11810	7144	108.24	87.33	74.7	126.51	141.83	95.65	0.33754	0.0215562	0.113731
CMJ188C	NC_010136.1	514280	515212	-	unknown hydrolase%2C cbbY homolog	858	741	636	558	701	510	28.81	27.53	26.89	22.21	22.62	18.5	-0.447854	0.000657689	0.00870327
CML264C	NC_010138.1	683722	684801	-	hypothetical protein%2C conserved	1025	1070	839	646	839	828	27.65	32.03	28.56	20.84	21.95	24.29	-0.446681	0.000229495	0.00385283
CMO244C	NC_010141.1	626062	626874	+	inner mitochondrial membrane protein Sco1p	942	1149	801	1388	1422	1089	39.52	53.16	42.2	68.32	56.69	48.98	0.336659	0.00950938	0.0619802
CMI092C	NC_010135.1	264861	267341	-	similar to protein-tyrosine phosphatase%2C CDC14 homolog	4484	5281	3981	3092	3850	3922	42.09	55.43	47.44	35.51	35.92	40.74	-0.440477	4.06452e-06	0.000163648
CMT216C	NC_010146.1	548334	549812	-	isocitrate dehydrogenase%2C cytosolic	2493	2854	2196	1839	2074	2041	43.85	55.93	48.9	39.15	35.84	39.41	-0.440162	3.41969e-06	0.000140678
CMV234C	NC_004799.1	143965	144258	-	ORF97	959	799	890	1051	1363	1228	1702.24	1378.3	1811.73	1399.16	1457.81	1710.52	0.335622	0.0144712	0.0848685
CMN079C	NC_010140.1	195694	196311	-	hypothetical protein%2C conserved	626	930	695	533	645	609	44.15	71.51	61.01	42.59	41.65	44.83	-0.43904	0.0037591	0.0326717
CMO047C	NC_010141.1	133494	133919	+	hypothetical protein	146	181	136	168	272	193	30.12	38.98	33.74	34.33	44.58	37.51	0.333094	0.0335439	0.151495
CMP161C	NC_010142.1	403369	404274	-	similar to dual specificity protein phosphatase	1109	1646	1241	915	1107	1148	38.98	63.99	54.91	38.06	37.32	43.55	-0.438524	0.00257784	0.0247757
CMO112T	NC_010141.1	287443	289674	-	hypothetical transcript	706	1048	898	648	803	676	7.55	12.53	12.19	8.47	8.52	7.99	-0.438034	0.00483481	0.0390087
CMP181C	NC_010142.1	451608	452243	+	similar to ubiquitin conjugating enzyme E2	1248	1356	1006	745	952	1153	82.82	98.26	83.2	56.29	58.15	80.16	-0.435735	0.00318036	0.0289806
CMT508C	NC_010146.1	1280654	1281073	+	mitochondrial ribosomal protein L17 precursor	184	219	140	224	306	205	40.2	49.81	36.7	48.03	52.61	41.91	0.331107	0.0273598	0.133243
CMD180C	NC_010130.1	472252	473328	+	GATA transcription factor	3087	4429	3592	2859	3252	2763	83.6	133.11	122.78	92.58	85.4	81.38	-0.435328	0.000199267	0.0034489
CMI150T	NC_010135.1	412235	414539	+	hypothetical transcript	1395	1580	1259	1011	1360	1020	14.26	18.06	16.34	12.63	13.8	11.53	-0.434785	7.30058e-05	0.00154125
CME184T	NC_010131.1	481096	482289	+	hypothetical transcript	2908	3625	3242	2386	2734	2701	68.06	94.3	95.89	67.09	62.37	69	-0.434211	0.000100093	0.00197302
CMG003C	NC_010133.1	8645	9103	+	similar to ubiquitin conjugating enzyme E2	333.09	394.74	253.8	425.68	528.33	368.65	52.17	65.4	48.31	68.86	68.7	56.14	0.329543	0.0177333	0.0987042
CML012C	NC_010138.1	24401	25660	-	hypothetical protein	5042.8	4954.76	3574.73	2975.87	3838.63	3918.35	109.64	119.81	98.26	77.89	81.52	93.13	-0.433724	1.11388e-05	0.000349365
CMN084C	NC_010140.1	211528	212511	+	ADP/ATP translocase	9966	7677	5486	9938	13304	7958	308.41	263.22	214	365.9	397.14	266.83	0.32854	0.02248	0.117048
CMS324C	NC_010145.1	830801	831331	-	hypothetical protein%2C conserved	103	86	55	104	130	94	10.42	9.38	6.86	11.5	11.6	9.66	0.327882	0.0731096	0.257791
CMN019C	NC_010140.1	43752	45668	-	probable inorganic phosphate transporter	15630	13635	9684	9454	12227	9246	198.95	193.76	156.31	146.57	153.94	129.81	-0.431424	3.74796e-05	0.000921089
CMM211C	NC_010139.1	528664	529110	+	hypothetical protein	314	294	238	367	440	335	53.98	53.22	49.54	64.26	61.89	55.41	0.326851	0.0128905	0.0775204
CMT070T	NC_010146.1	179383	181059	-	hypothetical transcript	1236	1807	1544	1125	1413	1163	18.54	30.23	29.35	20.49	20.9	19.2	-0.430339	0.00240859	0.0234538
CMR229C	NC_010144.1	572150	573604	+	hypothetical protein	5556	7433	5896	4653	5540	4928	99.82	148.76	134.09	101.13	97.73	97.15	-0.429834	4.5294e-05	0.00107139
CMR093C	NC_010144.1	255103	256590	-	cytochrome P450	573	729	477	409	468	528	10	14.18	10.54	8.64	8.03	10.12	-0.428856	0.00389214	0.0333489
CME205C	NC_010131.1	524079	527336	+	similar to hedgehog protein	1913.4	1963.33	1932.76	2615.53	3224.03	2108.85	13.19	15.15	16.93	22.13	22.17	16.13	0.325224	0.00740092	0.0521926
CMS335C	NC_010145.1	860700	863396	-	hypothetical protein	2637	4012	3227	2475	2843	2604	22.49	38.28	34.96	25.86	24.13	24.6	-0.428833	0.00079541	0.0100793
CMM226C	NC_010139.1	558954	560216	-	hypothetical protein%2C conserved	1531	1717	1335	1068	1388	1213	33.18	41.39	36.58	27.87	29.39	28.74	-0.428474	3.54254e-05	0.000878209
CMT164T	NC_010146.1	421495	423411	+	hypothetical transcript	500	462	436	600	744	553	6.36	6.57	7.04	9.3	9.37	7.76	0.323512	0.0128279	0.0773898
CMC031C	NC_010129.1	75784	76353	-	hypothetical protein	555	538	488	683	807	648	47.01	49.41	51.22	64.45	61.48	56.56	0.323444	0.0105027	0.0666931
CMD012C	NC_010130.1	38293	38733	-	hypothetical protein%2C conserved	27	11	12	28	22	17	4.88	2.09	2.62	5.11	3.23	2.94	0.323021	0.35686	0.673726
CME098T	NC_010131.1	273752	275349	-	hypothetical transcript	2196	2500	1981	1628	1929	1783	35	44.42	39.99	31.47	30.27	31.24	-0.426606	2.89221e-06	0.000125336
CMF017C	NC_010132.1	41301	41642	-	similar to glutaredoxin	263	386	262	377	517	337	164.57	240.08	189.73	196.72	215.31	175.8	0.321593	0.0453172	0.186332
CMP154C	NC_010142.1	387221	387724	-	similar to cytochrome B5	607	598	475	709	909	648	70.92	74.85	68.13	89.02	91.95	75.88	0.321568	0.010532	0.0667959
CMP022C	NC_010142.1	57407	59734	-	hypothetical protein	1579	2174	1648	1252	1554	1523	15.96	24.56	21.14	15.47	15.59	17.02	-0.424886	0.000655855	0.00869927
CMK120C	NC_010137.1	332557	332928	-	hypothetical protein%2C conserved	70	77	57	89	115	71	27	30.1	25.82	30.75	31.75	23.98	0.320975	0.0865765	0.288945
CMT254C	NC_010146.1	633468	634109	+	hypothetical protein%2C conserved	645	724	604	418	539	624	41.98	51.48	49	31.02	32.34	42.6	-0.424725	0.00671395	0.0486814
CMD037C	NC_010130.1	101496	101852	-	similar to prefoldin 2	130	179	114	166	211	189	62.95	87	64.34	69.53	70.56	78.2	0.320218	0.0401023	0.172209
CMN171C	NC_010140.1	437898	438296	-	hypothetical protein	65	61	44	75	101	53	17.74	17.15	14.29	19.38	20.9	13.18	0.318878	0.135728	0.388762
CMI179C	NC_010135.1	495223	497607	+	probable fibronectin-binding protein	1258	1076	867	1392	1726	1181	12.36	11.82	10.81	16.72	16.84	12.84	0.318246	0.0110494	0.0688554
CMT367C	NC_010146.1	914096	914641	-	ankyrin-repeat protein	495	465	397	566	692	565	46.6	47.29	46.19	58.72	57.92	54.35	0.317491	0.00844148	0.0574587
CMS292C	NC_010145.1	738641	738976	-	hypothetical protein	73	81	75	96	138	77	51.06	56.11	60.56	55.18	63.31	44.47	0.317448	0.106793	0.332382
CMQ131C	NC_010143.1	308209	308547	+	hypothetical protein	176	185	141	214	268	192	116.36	121.35	107.75	117.12	117.06	105.32	0.317445	0.0276587	0.134278
CMF057C	NC_010132.1	145107	146489	-	hypothetical protein%2C conserved	1071	1274	1117	874	960	953	20.56	27.23	27.13	20.26	18.07	20.05	-0.420696	0.00106663	0.0125888
CMN204C	NC_010140.1	508054	508470	+	hypothetical protein%2C conserved	763	647	634	913	1069	776	171.74	151.38	171.01	200.72	188.39	162.85	0.316367	0.0201697	0.108329
CMC052C	NC_010129.1	121858	122280	-	hypothetical protein	284	339	290	387	489	356	60.28	75.01	73.93	80.98	82.07	70.94	0.315501	0.0251227	0.126014
CMR490C	NC_010144.1	1208746	1209216	-	hypothetical protein	122	137	101	143	186	153	17.53	20.91	17.69	21.49	22.48	21.58	0.315033	0.0351162	0.156479
CMW037C	NC_000887.3	21339	21722	-	50S ribosomal protein L14	467	478	344	506	718	506	153.07	159.94	133.19	152.45	172.98	147.91	0.31503	0.0126762	0.0766379
CME180C	NC_010131.1	476724	477461	+	hypothetical protein%2C conserved	2494	1860	1453	2301	3114	2346	123.95	101.62	90.47	132.88	145.58	124.08	0.314972	0.00977877	0.0632278
CMP094C	NC_010142.1	226426	230001	+	hypothetical protein	557	519	402	357	456	374	3.46	3.61	3.18	2.73	2.83	2.58	-0.420376	0.000670298	0.00880852
CMP346C	NC_010142.1	866781	867602	+	hypothetical protein	7267	10530	7160	5855	7124	6984	299.25	478.38	370.41	283.16	279.1	308.55	-0.419935	0.000307228	0.00480478
CMT106C	NC_010146.1	287674	288765	+	hypothetical protein%2C conserved	725	983	743	604	668	692	19.25	28.97	24.9	19.19	17.21	19.99	-0.419047	0.00335624	0.0301478
CMS422C	NC_010145.1	1051856	1054849	-	chromosome assembly complex Condensin I%2C subunit G	7780	9097	6728	5526	6686	6705	58.96	77.14	64.77	51.36	50.48	56.33	-0.418042	1.23443e-05	0.00037276
CMQ447C	NC_010143.1	1159984	1161474	+	hypothetical protein	2273	2760	2042	1655	2145	1898	39.57	53.53	45.01	34.88	36.69	36.27	-0.417802	6.02438e-06	0.000223532
CMS304C	NC_010145.1	785520	786191	-	probable ubiquitin conjugating enzyme E2	1204	1373	916	826	1078	899	71.45	89.22	67.89	56.29	59.42	56.26	-0.416683	0.000183524	0.00321564
CMH032C	NC_010134.1	91997	94300	+	similar to protein phosphatase 2C	758	892	672	1023	1235	851	7.75	10.2	8.73	12.79	12.54	9.63	0.312442	0.0128551	0.0774718
CME100C	NC_010131.1	278747	280267	-	acyl-coenzyme A:cholesterol acyltransferase%3B ACAT	2242	3419	2705	2167	2439	2165	38.04	64.65	58.12	44.54	40.69	40.35	-0.414499	0.0012856	0.0146553
CMT313C	NC_010146.1	791838	793007	-	O-acetylserine (thiol)-lyase 1	8626	10293	7949	6091	7688	7880	207.68	275.36	241.79	176.02	180.23	206.94	-0.414332	6.94931e-05	0.00149846
CMH190C	NC_010134.1	493242	493850	-	similar to histidine triad protein	518	462	379	550	690	574	37.72	36.64	34.32	45.25	45.87	43.53	0.310984	0.0111287	0.069092
CMK159C	NC_010137.1	434984	446839	+	hypothetical protein%2C conserved	12359	17666	14752	11138	13812	11563	21.64	34.69	32.87	24.09	24.29	22.57	-0.412427	0.000861964	0.0107784
CMT038C	NC_010146.1	92830	95580	+	similar to retinoblastoma-family protein	3540	6060	4532	3640	4374	3473	29.52	56.53	48	37.19	36.3	32.09	-0.41188	0.00385048	0.03312
CMQ026C	NC_010143.1	59053	59757	+	ubiquitin carboxy-terminal hydrolase L3	1495	1492	1169	1873	2213	1461	80.87	88.57	79.11	117.1	111.96	83.76	0.308986	0.00953132	0.0620519
CMI129C	NC_010135.1	362061	363185	-	hypothetical protein	934	956	708	622	784	691	23.76	27.01	22.75	18.96	19.39	19.15	-0.410167	0.000395068	0.00569239
CMT394C	NC_010146.1	976445	976819	-	similar to Sm-like protein LSm1	133	104	90	139	163	133	49.18	39.04	39.14	46.35	43.44	43.26	0.307271	0.0633751	0.233472
CMQ168C	NC_010143.1	407832	409259	-	similar to glutathione-S-transferase	752	1075	757	695	758	631	13.84	22.04	17.64	15.47	13.69	12.74	-0.40979	0.00365361	0.032058
CMT533C	NC_010146.1	1336750	1339122	+	probable tyrosine aminotransferase	2038	2425	1938	1543	1807	1826	20.14	26.79	24.31	18.65	17.74	19.96	-0.409763	8.08397e-05	0.00166883
CMV084C	NC_004799.1	55301	55528	+	30S ribosomal protein S16	16	13	16	21	20	19	200.13	162.3	239	193.88	157.12	194.13	0.306055	0.3821	0.697931
CMM238T	NC_010139.1	591017	593181	-	hypothetical transcript	4842	4615	3596	3000	3978	3602	53.29	56.75	50.22	40.31	43.41	43.8	-0.406932	1.54749e-06	7.49227e-05
CML079C	NC_010138.1	178211	179434	+	valine-pyruvate transaminase	1029	956	723	627	760	794	23.27	24.04	20.67	17.05	16.77	19.62	-0.40692	0.00182258	0.0190319
CMT233C	NC_010146.1	582417	584261	+	hypothetical protein	1376	1702	1315	1106	1276	1181	18.35	25.33	22.23	17.95	16.82	17.36	-0.405295	0.000420768	0.0060117
CMO015C	NC_010141.1	43103	45325	-	hypothetical protein	2172	2463	2012	1608	1928	1871	23.17	29.36	27.24	20.95	20.4	22.06	-0.403502	2.78838e-05	0.000743089
CMS282C	NC_010145.1	712626	716006	+	DNA repair protein REV1%2C deoxycytidyl transferase	3364	4287	3237	2612	3228	3023	22.26	31.75	27.21	21.22	21.31	22.2	-0.401575	1.60668e-05	0.000472596
[truncated: 5,162 more rows]

## Sheet: Table S3
Table S3. Functional characterization of genes up-regulated by the neutron beam irradiated samples. Annotations of COG category and KEGG KO were performed by eggnog-mapper. Detailed description is given on the basis of Cyanidioschyzon merolae Genome Project v3 (http://czon.jp/).
[truncated: 275 more rows]

[truncated: 1 more sheets: Table S4]
